# Supplementary material for: Reproducible changes in the gut microbiome suggest a shift in microbial and host metabolism during spaceflight
Source: Microbiome. 2019 Aug 9;7:113. doi: 10.1186/s40168-019-0724-4 (PMC6689164; doi:10.1186/s40168-019-0724-4)
Supplement: Supplementary file 1 — The complete set of analysis results. (XLSX 1341 kb) [file 40168_2019_724_MOESM1_ESM.xlsx]

## Sheet: L7 abundance in counts
# This tab gives the species-level abundance data in counts. Sample names (columns) are in the format of [Group name].[Animal ID]. The animal IDs can be matched to other RR-1 data in NASA GeneLab.
#
Taxon	Flight.M30	Vivarium.M14	Flight.M26	Basal.M6	Basal.M9	Basal.M1	Basal.M4	Ground.M38	Basal.M7	Vivarium.M16	Vivarium.M18	Basal.M8	Vivarium.M13	Vivarium.M12	Ground.M32	Vivarium.M19	Flight.M23	Vivarium.M20	Basal.M2	Ground.M33	Flight.M29	Vivarium.M15	Basal.M3	Flight.M28	Ground.M36	Basal.M5	Basal.M10	Ground.M34	Ground.M35	Flight.M24	Ground.M40	Flight.M25
D_0__Bacteria;D_1__Acidobacteria;D_2__Subgroup 9;D_3__uncultured Acidobacterium sp.;D_4__uncultured Acidobacterium sp.;D_5__uncultured Acidobacterium sp.;D_6__uncultured Acidobacterium sp.	0	0	0	0	0	0	0	0	0	0	0	0	0	0	0	0	0	0	0	0	0	0	0	0	0	1	0	0	0	0	0	0
D_0__Bacteria;D_1__Actinobacteria;D_2__Actinobacteria;D_3__Bifidobacteriales;D_4__Bifidobacteriaceae;D_5__Bifidobacterium;D_6__uncultured bacterium	0	0	0	0	0	0	0	0	0	0	0	0	0	0	0	0	0	0	0	0	0	0	0	0	0	0	0	0	0	1	0	0
D_0__Bacteria;D_1__Actinobacteria;D_2__Actinobacteria;D_3__Bifidobacteriales;D_4__Bifidobacteriaceae;D_5__Bifidobacterium;__	0	0	0	0	2	0	0	1	0	0	0	0	0	0	0	0	0	0	0	1	0	0	0	0	0	0	0	0	0	3	0	0
D_0__Bacteria;D_1__Actinobacteria;D_2__Actinobacteria;D_3__Corynebacteriales;D_4__Corynebacteriaceae;D_5__Corynebacterium 1;D_6__uncultured bacterium	0	0	0	0	0	0	0	0	0	0	0	0	0	0	0	0	0	0	1	0	0	0	0	0	0	0	0	0	0	0	0	0
D_0__Bacteria;D_1__Actinobacteria;D_2__Actinobacteria;D_3__Micrococcales;D_4__Cellulomonadaceae;D_5__Cellulomonas;Ambiguous_taxa	0	3	3	6	1	1	5	0	2	7	2	1	1	1	7	2	2	1	2	2	0	0	3	2	0	3	7	1	1	3	0	0
D_0__Bacteria;D_1__Actinobacteria;D_2__Actinobacteria;D_3__Micrococcales;D_4__Cellulomonadaceae;D_5__Cellulomonas;__	0	0	0	1	0	0	0	0	0	0	0	1	0	0	0	0	0	0	0	0	0	0	0	0	0	0	0	0	0	0	0	0
D_0__Bacteria;D_1__Actinobacteria;D_2__Actinobacteria;__;__;__;__	0	0	0	0	0	0	0	0	0	1	0	0	0	0	0	0	0	0	0	0	0	0	0	0	0	0	0	0	0	0	0	0
D_0__Bacteria;D_1__Actinobacteria;D_2__Coriobacteriia;D_3__Coriobacteriales;D_4__Coriobacteriales Incertae Sedis;D_5__uncultured;D_6__uncultured bacterium	0	0	0	0	0	0	0	0	0	0	0	0	0	0	0	0	0	1	0	0	0	0	0	0	0	0	0	1	0	0	0	0
D_0__Bacteria;D_1__Actinobacteria;D_2__Coriobacteriia;D_3__Coriobacteriales;D_4__Eggerthellaceae;D_5__Adlercreutzia;D_6__uncultured bacterium	3	0	4	1	3	0	3	1	3	0	1	0	5	0	11	0	28	2	1	7	12	1	1	7	13	2	1	4	1	5	4	0
D_0__Bacteria;D_1__Actinobacteria;D_2__Coriobacteriia;D_3__Coriobacteriales;D_4__Eggerthellaceae;D_5__Enterorhabdus;D_6__uncultured bacterium	23	4	10	6	4	1	10	25	11	4	7	3	4	1	27	8	41	6	3	10	39	9	8	31	7	12	11	11	6	11	7	0
D_0__Bacteria;D_1__Actinobacteria;D_2__Coriobacteriia;D_3__Coriobacteriales;D_4__Eggerthellaceae;D_5__Enterorhabdus;__	0	0	0	0	0	0	0	0	0	0	0	0	0	0	0	0	0	0	0	0	1	0	0	0	0	0	1	0	0	0	0	0
D_0__Bacteria;D_1__Actinobacteria;D_2__Coriobacteriia;D_3__Coriobacteriales;D_4__Eggerthellaceae;D_5__Parvibacter;D_6__uncultured bacterium	2	0	0	0	0	0	3	8	1	0	1	4	0	0	8	0	5	2	0	3	6	0	4	4	7	4	0	4	0	0	2	0
D_0__Bacteria;D_1__Actinobacteria;D_2__Coriobacteriia;D_3__Coriobacteriales;D_4__Eggerthellaceae;__;__	3	1	0	9	13	2	21	6	11	1	7	6	6	1	18	2	3	11	5	3	8	0	7	1	8	15	5	16	1	1	2	0
D_0__Bacteria;D_1__AncK6;D_2__uncultured delta proteobacterium;D_3__uncultured delta proteobacterium;D_4__uncultured delta proteobacterium;D_5__uncultured delta proteobacterium;D_6__uncultured delta proteobacterium	0	0	0	0	0	0	0	0	0	0	0	0	0	0	0	0	0	0	0	0	0	0	0	0	0	0	0	0	0	0	1	0
D_0__Bacteria;D_1__Bacteroidetes;D_2__Bacteroidia;D_3__Bacteroidales;D_4__Bacteroidaceae;D_5__Bacteroides;Ambiguous_taxa	0	0	0	0	1	0	0	0	0	0	1	0	0	0	0	0	0	0	0	0	0	0	0	2	0	0	0	0	0	0	0	0
D_0__Bacteria;D_1__Bacteroidetes;D_2__Bacteroidia;D_3__Bacteroidales;D_4__Bacteroidaceae;D_5__Bacteroides;D_6__uncultured organism	0	0	0	0	0	0	0	0	0	0	0	0	0	0	0	0	0	0	0	0	0	0	0	0	0	0	0	1	0	2	0	0
D_0__Bacteria;D_1__Bacteroidetes;D_2__Bacteroidia;D_3__Bacteroidales;D_4__Bacteroidaceae;D_5__Bacteroides;__	0	0	0	0	0	0	0	0	0	0	0	0	0	0	0	0	0	0	0	0	0	0	0	0	0	0	1	2	0	0	0	0
D_0__Bacteria;D_1__Bacteroidetes;D_2__Bacteroidia;D_3__Bacteroidales;D_4__Muribaculaceae;Ambiguous_taxa;Ambiguous_taxa	1	2	0	1	2	0	2	0	3	2	1	1	0	1	0	2	0	3	5	3	0	0	1	1	0	0	1	2	1	2	1	0
D_0__Bacteria;D_1__Bacteroidetes;D_2__Bacteroidia;D_3__Bacteroidales;D_4__Muribaculaceae;D_5__Muribaculum;D_6__uncultured bacterium	1	0	0	3	1	1	0	3	2	1	0	1	0	1	1	2	2	1	1	0	0	1	2	5	2	3	3	1	0	1	1	0
D_0__Bacteria;D_1__Bacteroidetes;D_2__Bacteroidia;D_3__Bacteroidales;D_4__Muribaculaceae;D_5__mouse gut metagenome;D_6__mouse gut metagenome	0	0	0	1	0	0	1	0	0	0	0	0	0	0	0	0	0	0	0	0	0	0	0	0	0	0	0	0	0	0	0	0
D_0__Bacteria;D_1__Bacteroidetes;D_2__Bacteroidia;D_3__Bacteroidales;D_4__Muribaculaceae;D_5__uncultured Bacteroidales bacterium;D_6__uncultured Bacteroidales bacterium	0	5	2	13	11	3	9	14	10	5	4	4	7	4	1	5	4	7	16	5	1	7	7	11	7	11	9	6	1	3	1	0
D_0__Bacteria;D_1__Bacteroidetes;D_2__Bacteroidia;D_3__Bacteroidales;D_4__Muribaculaceae;D_5__uncultured bacterium;D_6__uncultured bacterium	12097	30294	3035	53404	50387	18328	56050	19578	44327	20334	25571	25774	31760	28530	24767	38351	9161	23372	60841	14733	13899	26761	29692	12953	19763	38029	34414	22284	9110	4131	9492	19
D_0__Bacteria;D_1__Bacteroidetes;D_2__Bacteroidia;D_3__Bacteroidales;D_4__Muribaculaceae;__;__	78	184	22	388	355	166	417	113	348	130	227	228	196	168	143	254	45	162	403	98	72	131	243	65	123	288	267	112	44	20	55	0
D_0__Bacteria;D_1__Bacteroidetes;D_2__Bacteroidia;D_3__Bacteroidales;D_4__Paludibacteraceae;__;__	0	0	0	0	0	0	0	0	0	0	0	0	0	0	0	0	0	0	0	0	0	0	0	0	0	0	0	0	1	0	0	0
D_0__Bacteria;D_1__Bacteroidetes;D_2__Bacteroidia;D_3__Bacteroidales;D_4__Prevotellaceae;D_5__Alloprevotella;Ambiguous_taxa	1	0	0	0	0	0	2	0	0	1	1	0	0	1	1	0	1	0	3	1	0	0	0	6	2	3	2	1	0	1	0	0
D_0__Bacteria;D_1__Bacteroidetes;D_2__Bacteroidia;D_3__Bacteroidales;D_4__Prevotellaceae;D_5__Alloprevotella;__	0	0	0	0	0	0	0	0	0	0	0	0	0	0	0	0	0	0	0	0	0	0	0	1	1	0	0	0	0	0	0	0
D_0__Bacteria;D_1__Bacteroidetes;D_2__Bacteroidia;D_3__Bacteroidales;D_4__Prevotellaceae;D_5__Prevotellaceae UCG-001;D_6__uncultured bacterium	0	0	0	0	0	0	0	0	1	0	0	0	0	0	0	0	0	0	0	1	0	0	0	4	1	0	0	0	0	1	0	0
D_0__Bacteria;D_1__Bacteroidetes;D_2__Bacteroidia;D_3__Bacteroidales;D_4__Rikenellaceae;D_5__Alistipes;Ambiguous_taxa	0	0	0	0	0	0	0	0	0	1	0	0	0	0	0	0	0	0	0	0	0	0	0	0	1	0	0	0	0	0	0	0
D_0__Bacteria;D_1__Bacteroidetes;D_2__Bacteroidia;D_3__Bacteroidales;D_4__Rikenellaceae;D_5__Alistipes;D_6__uncultured bacterium	5	4	2	4	14	2	4	2	3	0	2	3	4	31	1	12	5	1	4	4	3	13	0	11	0	1	1	5	2	19	2	0
D_0__Bacteria;D_1__Bacteroidetes;D_2__Bacteroidia;D_3__Bacteroidales;D_4__Rikenellaceae;D_5__Alistipes;__	0	0	0	0	0	0	2	0	1	1	0	1	0	1	2	0	0	0	1	0	1	0	0	0	2	2	2	0	0	0	0	0
D_0__Bacteria;D_1__Bacteroidetes;D_2__Bacteroidia;D_3__Bacteroidales;D_4__Rikenellaceae;D_5__Rikenellaceae RC9 gut group;Ambiguous_taxa	0	0	0	0	0	0	0	0	0	0	0	1	1	0	0	0	0	0	0	1	0	0	0	1	0	0	0	0	0	0	0	0
D_0__Bacteria;D_1__Bacteroidetes;D_2__Bacteroidia;D_3__Bacteroidales;D_4__Rikenellaceae;D_5__Rikenellaceae RC9 gut group;__	0	0	0	0	0	0	0	0	0	0	1	0	0	0	0	0	0	0	1	0	0	0	0	1	0	0	0	0	0	0	0	0
D_0__Bacteria;D_1__Bacteroidetes;D_2__Bacteroidia;D_3__Bacteroidales;D_4__Tannerellaceae;D_5__Macellibacteroides;__	0	0	0	0	0	0	0	0	0	0	0	0	0	0	0	0	1	0	0	0	1	0	0	1	1	0	0	1	0	1	0	0
D_0__Bacteria;D_1__Bacteroidetes;D_2__Bacteroidia;D_3__Bacteroidales;D_4__Tannerellaceae;D_5__Parabacteroides;Ambiguous_taxa	3	0	1	0	0	0	0	1	0	0	0	0	0	0	1	0	0	0	0	7	2	1	0	0	0	0	0	1	6	0	3	0
D_0__Bacteria;D_1__Bacteroidetes;D_2__Bacteroidia;D_3__Bacteroidales;D_4__Tannerellaceae;D_5__Parabacteroides;D_6__uncultured bacterium	0	0	0	0	0	0	0	0	0	0	0	0	0	0	4	0	0	0	0	2	0	0	0	2	1	0	0	0	2	0	2	0
D_0__Bacteria;D_1__Bacteroidetes;D_2__Bacteroidia;D_3__Bacteroidales;D_4__Tannerellaceae;D_5__Parabacteroides;D_6__uncultured organism	0	0	0	0	0	0	0	0	0	0	0	0	0	0	0	0	0	0	0	0	0	0	0	1	1	0	0	0	0	0	0	0
D_0__Bacteria;D_1__Bacteroidetes;D_2__Bacteroidia;D_3__Bacteroidales;D_4__Tannerellaceae;D_5__Parabacteroides;__	5354	1	3253	1	2	1	4	1352	2	0	0	0	11	1	4117	2	5178	5	1	5125	4698	2	0	7714	3366	4	2	5725	10937	3586	5683	7
D_0__Bacteria;D_1__Bacteroidetes;D_2__Bacteroidia;D_3__Bacteroidales;D_4__Tannerellaceae;__;__	9	0	3	0	0	0	0	3	0	0	0	0	0	0	6	0	8	0	0	7	10	0	0	7	10	0	0	17	25	7	8	0
D_0__Bacteria;D_1__Bacteroidetes;D_2__Bacteroidia;D_3__Bacteroidales;__;__;__	7	13	2	13	17	8	14	12	12	9	10	12	15	9	8	14	4	7	14	8	7	6	7	2	7	20	14	7	11	1	5	0
D_0__Bacteria;D_1__Bacteroidetes;D_2__Bacteroidia;D_3__Sphingobacteriales;D_4__Sphingobacteriaceae;D_5__Pedobacter;__	0	0	0	0	0	0	0	0	0	0	0	0	0	0	0	0	0	0	0	0	0	0	0	0	0	1	0	0	0	0	0	0
D_0__Bacteria;D_1__Bacteroidetes;D_2__Bacteroidia;__;__;__;__	2	10	2	10	4	5	17	5	13	8	6	7	3	4	8	16	5	6	10	4	5	5	10	3	6	9	6	2	3	0	2	0
D_0__Bacteria;D_1__Bacteroidetes;__;__;__;__;__	0	0	0	0	0	1	0	0	0	1	0	0	0	0	0	0	0	0	0	0	0	0	0	0	0	0	0	0	0	0	0	0
D_0__Bacteria;D_1__Chloroflexi;D_2__Dehalococcoidia;D_3__SAR202 clade;D_4__uncultured bacterium;D_5__uncultured bacterium;D_6__uncultured bacterium	0	0	0	0	0	0	0	0	0	0	0	0	0	0	0	0	0	0	0	0	0	0	0	0	0	0	0	0	0	0	1	0
D_0__Bacteria;D_1__Chloroflexi;D_2__Dehalococcoidia;D_3__SAR202 clade;__;__;__	1	0	0	0	0	0	1	0	0	0	0	0	0	0	0	0	0	0	0	0	0	0	0	0	0	0	0	0	0	0	0	0
D_0__Bacteria;D_1__Cyanobacteria;D_2__Oxyphotobacteria;D_3__Chloroplast;D_4__Triticum aestivum (bread wheat);D_5__Triticum aestivum (bread wheat);D_6__Triticum aestivum (bread wheat)	0	0	0	0	0	0	0	0	0	0	0	0	0	0	0	0	0	0	0	0	0	0	1	0	0	0	0	0	0	0	0	0
D_0__Bacteria;D_1__Cyanobacteria;D_2__Oxyphotobacteria;D_3__Chloroplast;__;__;__	0	0	0	0	0	0	0	0	0	0	0	0	0	0	1	1	0	0	9	0	0	0	0	1	0	1	0	0	1	0	0	0
D_0__Bacteria;D_1__Cyanobacteria;D_2__Oxyphotobacteria;__;__;__;__	0	0	0	0	0	0	0	0	0	0	0	0	0	0	0	0	0	0	0	0	0	0	0	0	1	0	0	0	0	0	0	0
D_0__Bacteria;D_1__Deferribacteres;D_2__Deferribacteres;D_3__Deferribacterales;D_4__Deferribacteraceae;D_5__Mucispirillum;D_6__uncultured bacterium	409	0	698	0	1	1	1	169	0	0	0	0	14	0	248	0	152	1	1	60	162	0	2	435	160	1	0	280	4129	2491	6159	0
D_0__Bacteria;D_1__Deferribacteres;D_2__Deferribacteres;D_3__Deferribacterales;D_4__Deferribacteraceae;D_5__Mucispirillum;__	1	0	0	0	0	0	0	0	0	0	0	0	0	0	0	0	0	0	0	0	0	0	0	0	0	0	0	0	0	3	0	0
D_0__Bacteria;D_1__Firmicutes;D_2__Bacilli;D_3__Bacillales;D_4__Planococcaceae;D_5__Sporosarcina;D_6__Sporosarcina pasteurii	0	0	0	0	0	0	0	0	0	0	0	0	0	0	0	0	0	0	0	0	1	0	0	0	0	0	0	0	0	0	0	0
D_0__Bacteria;D_1__Firmicutes;D_2__Bacilli;D_3__Bacillales;D_4__Planococcaceae;D_5__Sporosarcina;D_6__uncultured bacterium	0	0	0	0	1	0	1	0	0	0	0	0	0	0	2	0	0	0	0	1	53	0	0	0	0	0	0	2	1	1	0	0
D_0__Bacteria;D_1__Firmicutes;D_2__Bacilli;D_3__Bacillales;D_4__Staphylococcaceae;D_5__Jeotgalicoccus;D_6__uncultured bacterium	0	0	0	0	1	0	0	0	0	0	0	0	0	0	0	0	0	0	0	0	8	0	0	0	0	0	0	0	0	0	0	0
D_0__Bacteria;D_1__Firmicutes;D_2__Bacilli;D_3__Bacillales;D_4__Staphylococcaceae;D_5__Jeotgalicoccus;__	0	0	0	0	0	0	0	0	0	0	0	0	0	0	0	0	0	0	0	0	1	0	0	0	0	0	0	0	0	0	0	0
D_0__Bacteria;D_1__Firmicutes;D_2__Bacilli;D_3__Bacillales;D_4__Staphylococcaceae;D_5__Staphylococcus;Ambiguous_taxa	1	0	0	1	3	0	10	73	2	1	0	0	0	6	191	2	0	0	0	225	1	1	1	0	30	0	0	350	35	1	87	0
D_0__Bacteria;D_1__Firmicutes;D_2__Bacilli;D_3__Bacillales;D_4__Staphylococcaceae;D_5__Staphylococcus;__	0	0	0	0	0	0	0	4	0	0	0	0	0	0	18	0	0	0	0	20	0	0	1	0	7	0	0	28	1	0	20	0
D_0__Bacteria;D_1__Firmicutes;D_2__Bacilli;D_3__Bacillales;D_4__Staphylococcaceae;__;__	0	0	0	0	0	0	0	0	0	0	0	0	0	0	2	0	0	0	0	0	0	0	0	0	1	0	0	0	0	0	0	0
D_0__Bacteria;D_1__Firmicutes;D_2__Bacilli;D_3__Bacillales;__;__;__	0	0	0	0	0	0	0	0	0	0	0	0	0	0	0	0	0	0	0	0	0	0	0	0	0	0	0	1	0	0	0	0
D_0__Bacteria;D_1__Firmicutes;D_2__Bacilli;D_3__Lactobacillales;D_4__Carnobacteriaceae;D_5__Atopostipes;D_6__uncultured bacterium	0	0	0	0	0	0	1	0	0	0	0	0	0	0	1	0	0	0	0	0	10	0	0	0	0	0	0	0	0	0	0	0
D_0__Bacteria;D_1__Firmicutes;D_2__Bacilli;D_3__Lactobacillales;D_4__Enterococcaceae;D_5__Enterococcus;__	0	0	0	1	1	0	12	0	2	0	0	0	0	0	0	0	1	2	0	1	1	0	0	0	0	6	1	0	0	1	0	0
D_0__Bacteria;D_1__Firmicutes;D_2__Bacilli;D_3__Lactobacillales;D_4__Lactobacillaceae;D_5__Lactobacillus;D_6__Lactobacillus casei	0	0	0	0	0	0	0	0	0	0	0	0	0	0	0	1	0	0	0	0	0	0	0	0	0	0	0	0	0	0	0	0
D_0__Bacteria;D_1__Firmicutes;D_2__Bacilli;D_3__Lactobacillales;D_4__Lactobacillaceae;D_5__Lactobacillus;D_6__Lactobacillus gasseri	786	556	20	81	75	443	190	605	132	172	421	83	520	515	2003	67	8	271	117	259	6	542	68	25	2156	737	140	980	39	19	26	0
D_0__Bacteria;D_1__Firmicutes;D_2__Bacilli;D_3__Lactobacillales;D_4__Lactobacillaceae;D_5__Lactobacillus;D_6__Lactobacillus murinus	0	0	2	0	0	0	0	1	0	0	0	0	0	0	3	0	4	0	0	0	1	0	0	2	2	0	0	0	0	0	0	0
D_0__Bacteria;D_1__Firmicutes;D_2__Bacilli;D_3__Lactobacillales;D_4__Lactobacillaceae;D_5__Lactobacillus;D_6__Lactobacillus reuteri	5	92	0	26	9	78	4	0	22	25	18	5	27	45	22	5	4	11	5	0	0	36	3	3	1	42	40	2	3	2	0	0
D_0__Bacteria;D_1__Firmicutes;D_2__Bacilli;D_3__Lactobacillales;D_4__Lactobacillaceae;D_5__Lactobacillus;D_6__Lactobacillus salivarius	455	2	1618	0	1	0	3	1406	1	0	5	1	0	0	1629	1	4397	0	4	516	3319	0	0	2385	1130	0	0	3074	92	499	308	6
D_0__Bacteria;D_1__Firmicutes;D_2__Bacilli;D_3__Lactobacillales;D_4__Lactobacillaceae;D_5__Lactobacillus;D_6__uncultured bacterium	3	1	0	0	0	0	0	3	0	0	0	0	0	0	15	0	1	1	0	3	0	0	0	1	18	1	0	14	0	1	0	0
D_0__Bacteria;D_1__Firmicutes;D_2__Bacilli;D_3__Lactobacillales;D_4__Lactobacillaceae;D_5__Lactobacillus;D_6__uncultured methanogenic archaeon	1	0	2	0	0	0	0	1	0	0	0	0	0	0	1	0	2	0	0	0	2	0	0	1	0	0	0	2	0	0	0	0
D_0__Bacteria;D_1__Firmicutes;D_2__Bacilli;D_3__Lactobacillales;D_4__Lactobacillaceae;D_5__Lactobacillus;__	58	22	44	7	2	24	14	68	9	12	28	6	25	26	149	0	86	11	9	21	64	48	2	48	179	48	10	97	2	11	6	0
D_0__Bacteria;D_1__Firmicutes;D_2__Bacilli;D_3__Lactobacillales;D_4__Lactobacillaceae;__;__	0	0	1	0	0	0	0	0	0	0	0	0	0	0	1	0	1	0	0	0	0	0	0	0	1	1	0	0	0	0	0	0
D_0__Bacteria;D_1__Firmicutes;D_2__Bacilli;D_3__Lactobacillales;D_4__Streptococcaceae;D_5__Lactococcus;D_6__Lactococcus lactis	6	8	2	33	29	4	19	6	20	8	6	16	9	3	5	16	22	11	10	6	8	5	9	8	9	11	6	13	2	12	2	0
D_0__Bacteria;D_1__Firmicutes;D_2__Bacilli;D_3__Lactobacillales;D_4__Streptococcaceae;D_5__Lactococcus;D_6__Lactococcus lactis subsp. lactis	0	0	0	0	0	0	0	0	0	0	0	1	0	0	0	0	0	0	0	0	0	0	0	0	0	0	0	0	0	0	0	0
D_0__Bacteria;D_1__Firmicutes;D_2__Bacilli;D_3__Lactobacillales;D_4__Streptococcaceae;D_5__Lactococcus;__	0	0	0	0	0	1	1	0	0	0	0	1	0	1	0	0	1	0	0	0	0	0	1	1	0	0	0	0	1	0	0	0
D_0__Bacteria;D_1__Firmicutes;D_2__Bacilli;D_3__Lactobacillales;D_4__Streptococcaceae;D_5__Streptococcus;D_6__Streptococcus salivarius subsp. thermophilus	0	0	0	0	0	0	0	0	0	0	0	0	0	0	0	0	0	0	0	1	0	0	0	0	0	0	0	1	0	0	0	0
D_0__Bacteria;D_1__Firmicutes;D_2__Bacilli;D_3__Lactobacillales;D_4__Streptococcaceae;D_5__Streptococcus;__	0	0	0	0	0	0	1	0	0	0	0	0	0	0	0	0	0	1	0	0	0	0	1	0	0	0	0	0	0	0	0	0
D_0__Bacteria;D_1__Firmicutes;D_2__Bacilli;D_3__Lactobacillales;__;__;__	0	0	0	0	0	0	0	0	0	0	0	0	0	0	1	0	3	0	0	0	1	0	0	1	1	0	0	1	0	0	0	0
D_0__Bacteria;D_1__Firmicutes;D_2__Bacilli;__;__;__;__	1	0	0	0	0	0	1	0	0	0	0	0	0	0	2	0	1	0	0	1	2	0	0	1	0	0	1	0	0	0	0	0
D_0__Bacteria;D_1__Firmicutes;D_2__Clostridia;D_3__Clostridiales;D_4__Clostridiaceae 1;D_5__Clostridium sensu stricto 1;D_6__uncultured bacterium	8	103	1	80	70	29	200	22	112	70	71	8	154	36	34	6	32	149	50	9	5	54	43	15	26	136	25	7	0	21	0	0
D_0__Bacteria;D_1__Firmicutes;D_2__Clostridia;D_3__Clostridiales;D_4__Clostridiaceae 1;D_5__Clostridium sensu stricto 1;__	0	0	0	1	0	0	1	0	0	0	0	0	1	3	0	0	0	3	0	0	0	1	0	0	0	4	0	0	0	0	0	0
D_0__Bacteria;D_1__Firmicutes;D_2__Clostridia;D_3__Clostridiales;D_4__Clostridiaceae 1;__;__	0	0	0	0	0	0	0	0	0	0	0	0	0	0	0	0	0	0	0	0	0	0	0	0	0	1	0	0	1	0	0	0
D_0__Bacteria;D_1__Firmicutes;D_2__Clostridia;D_3__Clostridiales;D_4__Clostridiales vadinBB60 group;Ambiguous_taxa;Ambiguous_taxa	29	2	10	9	6	47	23	4	8	13	4	0	8	8	4	10	3	21	47	4	4	6	0	16	2	8	11	1	2	8	6	0
D_0__Bacteria;D_1__Firmicutes;D_2__Clostridia;D_3__Clostridiales;D_4__Clostridiales vadinBB60 group;D_5__uncultured Firmicutes bacterium;D_6__uncultured Firmicutes bacterium	0	0	0	0	0	0	0	0	0	0	0	0	0	0	0	0	0	0	1	0	0	0	0	0	0	0	0	0	1	0	0	0
D_0__Bacteria;D_1__Firmicutes;D_2__Clostridia;D_3__Clostridiales;D_4__Clostridiales vadinBB60 group;D_5__uncultured bacterium;D_6__uncultured bacterium	1133	333	542	735	47	685	2740	35	1270	394	73	329	288	273	230	122	455	1257	1564	288	136	353	72	504	129	160	338	181	104	73	233	0
D_0__Bacteria;D_1__Firmicutes;D_2__Clostridia;D_3__Clostridiales;D_4__Clostridiales vadinBB60 group;__;__	1109	265	577	95	23	64	741	38	742	874	292	157	200	334	177	1041	206	745	404	134	378	507	63	629	179	114	64	92	199	97	371	0
D_0__Bacteria;D_1__Firmicutes;D_2__Clostridia;D_3__Clostridiales;D_4__Family XIII;D_5__Family XIII AD3011 group;D_6__uncultured bacterium	29	22	15	62	32	20	51	53	146	5	17	12	24	17	91	29	41	24	25	63	28	26	18	25	62	54	31	49	6	9	10	0
D_0__Bacteria;D_1__Firmicutes;D_2__Clostridia;D_3__Clostridiales;D_4__Family XIII;D_5__Family XIII AD3011 group;D_6__uncultured organism	0	0	0	0	0	0	0	0	0	0	0	0	0	0	0	0	0	0	0	0	0	1	0	0	0	0	0	0	0	0	0	0
D_0__Bacteria;D_1__Firmicutes;D_2__Clostridia;D_3__Clostridiales;D_4__Family XIII;D_5__Family XIII AD3011 group;__	0	0	0	0	0	0	2	1	0	2	2	0	0	0	5	0	2	1	1	0	1	0	0	0	0	1	2	0	0	0	1	0
D_0__Bacteria;D_1__Firmicutes;D_2__Clostridia;D_3__Clostridiales;D_4__Family XIII;D_5__Family XIII UCG-001;D_6__uncultured bacterium	0	0	0	0	0	0	0	0	0	0	0	0	0	0	0	0	0	0	0	0	0	0	0	1	0	0	0	0	0	0	0	0
D_0__Bacteria;D_1__Firmicutes;D_2__Clostridia;D_3__Clostridiales;D_4__Family XIII;D_5__[Eubacterium] brachy group;D_6__uncultured bacterium	0	6	1	4	4	0	6	6	3	5	2	1	3	1	5	1	5	1	2	5	6	0	1	2	5	2	2	4	0	4	1	0
D_0__Bacteria;D_1__Firmicutes;D_2__Clostridia;D_3__Clostridiales;D_4__Family XIII;D_5__[Eubacterium] nodatum group;D_6__uncultured bacterium	26	18	15	100	42	17	58	17	135	18	14	25	18	20	15	73	66	41	25	59	55	23	31	71	55	56	22	22	0	12	14	0
D_0__Bacteria;D_1__Firmicutes;D_2__Clostridia;D_3__Clostridiales;D_4__Family XIII;D_5__[Eubacterium] nodatum group;D_6__uncultured organism	0	0	0	0	0	0	0	0	0	0	0	0	0	0	1	0	0	0	0	0	0	0	0	0	0	0	0	0	0	0	0	0
D_0__Bacteria;D_1__Firmicutes;D_2__Clostridia;D_3__Clostridiales;D_4__Family XIII;D_5__[Eubacterium] nodatum group;__	0	0	0	0	0	0	1	0	0	0	0	0	1	0	0	0	0	0	1	0	0	0	0	0	0	1	0	0	0	0	0	0
D_0__Bacteria;D_1__Firmicutes;D_2__Clostridia;D_3__Clostridiales;D_4__Family XIII;__;__	1	0	0	1	0	0	0	0	1	0	0	0	0	0	0	0	0	0	0	0	0	0	1	1	0	0	0	0	0	0	0	0
D_0__Bacteria;D_1__Firmicutes;D_2__Clostridia;D_3__Clostridiales;D_4__Lachnospiraceae;D_5__A2;D_6__Lachnospiraceae bacterium A2	0	0	0	0	0	0	3	0	0	0	0	0	0	0	0	0	0	0	0	0	0	0	0	0	0	0	0	0	0	2	0	0
D_0__Bacteria;D_1__Firmicutes;D_2__Clostridia;D_3__Clostridiales;D_4__Lachnospiraceae;D_5__A2;D_6__uncultured bacterium	295	343	239	358	507	189	1661	553	409	136	462	136	365	232	564	749	380	773	821	307	147	414	301	352	438	474	198	265	385	1065	377	0
D_0__Bacteria;D_1__Firmicutes;D_2__Clostridia;D_3__Clostridiales;D_4__Lachnospiraceae;D_5__A2;__	1	0	0	0	0	0	0	0	0	0	0	0	0	1	0	0	0	0	0	0	0	1	0	1	0	0	0	0	0	0	0	0
D_0__Bacteria;D_1__Firmicutes;D_2__Clostridia;D_3__Clostridiales;D_4__Lachnospiraceae;D_5__ASF356;D_6__uncultured bacterium	9	28	6	22	2	61	0	2	4	0	14	0	1	0	14	0	2	16	0	1	3	4	0	1	4	2	0	36	106	39	58	0
D_0__Bacteria;D_1__Firmicutes;D_2__Clostridia;D_3__Clostridiales;D_4__Lachnospiraceae;D_5__Acetatifactor;Ambiguous_taxa	0	0	1	0	0	0	0	0	0	0	0	0	0	0	0	0	0	0	0	0	0	0	0	0	0	0	0	0	0	0	0	0
D_0__Bacteria;D_1__Firmicutes;D_2__Clostridia;D_3__Clostridiales;D_4__Lachnospiraceae;D_5__Acetatifactor;D_6__uncultured bacterium	320	196	137	108	303	206	788	40	282	218	175	150	215	153	280	362	276	279	622	137	112	256	105	293	50	423	117	1	143	173	254	0
D_0__Bacteria;D_1__Firmicutes;D_2__Clostridia;D_3__Clostridiales;D_4__Lachnospiraceae;D_5__Acetatifactor;__	1	0	0	0	1	0	0	0	0	0	0	0	0	0	0	0	0	0	1	0	2	0	0	0	0	0	0	0	0	0	0	0
D_0__Bacteria;D_1__Firmicutes;D_2__Clostridia;D_3__Clostridiales;D_4__Lachnospiraceae;D_5__Blautia;D_6__Lachnospiraceae bacterium 610	1	1	0	1	2	0	3	0	0	1	0	0	2	0	0	2	1	0	3	1	0	0	0	0	0	1	1	0	0	1	0	0
D_0__Bacteria;D_1__Firmicutes;D_2__Clostridia;D_3__Clostridiales;D_4__Lachnospiraceae;D_5__Blautia;D_6__unidentified	78	0	38	28	161	44	0	18	154	30	56	51	20	6	7	66	31	75	0	11	22	0	30	52	2	119	39	0	3	120	6	0
D_0__Bacteria;D_1__Firmicutes;D_2__Clostridia;D_3__Clostridiales;D_4__Lachnospiraceae;D_5__Blautia;__	282	1	143	147	564	202	6	62	577	138	180	193	87	29	20	244	111	242	7	46	72	3	108	179	7	497	156	1	13	477	8	0
D_0__Bacteria;D_1__Firmicutes;D_2__Clostridia;D_3__Clostridiales;D_4__Lachnospiraceae;D_5__Dorea;__	0	0	0	0	0	0	1	0	0	0	1	0	0	0	0	0	0	1	0	0	0	0	0	0	0	1	0	0	0	0	0	0
D_0__Bacteria;D_1__Firmicutes;D_2__Clostridia;D_3__Clostridiales;D_4__Lachnospiraceae;D_5__GCA-900066575;Ambiguous_taxa	1	0	0	1	0	0	0	0	0	0	0	0	0	0	2	0	1	1	1	1	0	0	0	0	0	0	0	0	0	0	0	0
D_0__Bacteria;D_1__Firmicutes;D_2__Clostridia;D_3__Clostridiales;D_4__Lachnospiraceae;D_5__GCA-900066575;D_6__uncultured bacterium	416	225	235	341	452	252	338	154	482	230	193	219	120	150	331	316	450	280	1208	193	245	277	118	497	248	351	141	67	209	504	250	0
D_0__Bacteria;D_1__Firmicutes;D_2__Clostridia;D_3__Clostridiales;D_4__Lachnospiraceae;D_5__GCA-900066575;__	0	1	2	0	0	0	2	0	1	1	1	1	0	0	2	1	2	1	3	0	1	0	0	4	2	1	1	1	0	2	0	0
D_0__Bacteria;D_1__Firmicutes;D_2__Clostridia;D_3__Clostridiales;D_4__Lachnospiraceae;D_5__Lachnoclostridium;D_6__[Clostridium] scindens	1	1	0	0	1	1	2	2	0	0	0	0	0	0	2	0	1	0	0	0	1	0	1	0	1	0	0	1	0	1	0	0
D_0__Bacteria;D_1__Firmicutes;D_2__Clostridia;D_3__Clostridiales;D_4__Lachnospiraceae;D_5__Lachnoclostridium;D_6__uncultured bacterium	320	166	411	285	424	223	1375	337	395	163	236	261	303	141	611	291	425	392	569	317	310	422	121	359	321	679	303	768	225	626	213	1
D_0__Bacteria;D_1__Firmicutes;D_2__Clostridia;D_3__Clostridiales;D_4__Lachnospiraceae;D_5__Lachnoclostridium;D_6__uncultured organism	0	0	1	0	0	2	1	1	0	0	1	0	1	2	0	0	0	0	0	0	0	0	1	1	1	1	0	0	1	1	0	0
D_0__Bacteria;D_1__Firmicutes;D_2__Clostridia;D_3__Clostridiales;D_4__Lachnospiraceae;D_5__Lachnoclostridium;D_6__uncultured rumen bacterium	0	0	0	0	0	0	1	0	0	0	0	0	0	0	0	0	0	0	0	0	0	0	1	0	0	0	0	0	0	0	0	0
D_0__Bacteria;D_1__Firmicutes;D_2__Clostridia;D_3__Clostridiales;D_4__Lachnospiraceae;D_5__Lachnoclostridium;__	350	180	368	162	269	319	632	442	427	285	730	117	366	134	773	319	297	227	361	392	302	491	234	338	356	230	85	247	606	674	364	0
D_0__Bacteria;D_1__Firmicutes;D_2__Clostridia;D_3__Clostridiales;D_4__Lachnospiraceae;D_5__Lachnospiraceae AC2044 group;__	0	0	0	0	0	0	0	0	0	0	0	0	0	0	1	0	0	0	0	0	0	0	0	0	0	0	0	0	0	0	0	0
D_0__Bacteria;D_1__Firmicutes;D_2__Clostridia;D_3__Clostridiales;D_4__Lachnospiraceae;D_5__Lachnospiraceae FCS020 group;D_6__uncultured bacterium	18	11	7	23	43	15	79	28	6	4	16	11	12	7	45	8	23	20	22	22	13	4	15	10	11	29	7	27	21	30	24	0
D_0__Bacteria;D_1__Firmicutes;D_2__Clostridia;D_3__Clostridiales;D_4__Lachnospiraceae;D_5__Lachnospiraceae NC2004 group;D_6__uncultured bacterium	0	0	0	5	0	0	1	0	0	0	0	0	0	0	1	0	0	0	0	0	0	0	4	0	0	0	0	0	0	0	0	0
D_0__Bacteria;D_1__Firmicutes;D_2__Clostridia;D_3__Clostridiales;D_4__Lachnospiraceae;D_5__Lachnospiraceae NC2004 group;D_6__uncultured organism	0	0	0	0	0	0	0	0	0	0	0	0	0	0	0	1	0	0	0	0	0	0	0	0	0	0	0	0	0	0	0	0
D_0__Bacteria;D_1__Firmicutes;D_2__Clostridia;D_3__Clostridiales;D_4__Lachnospiraceae;D_5__Lachnospiraceae NC2004 group;__	1	0	0	1	0	0	0	1	0	0	1	2	1	1	0	0	0	1	0	1	0	1	2	0	1	0	0	0	0	0	0	0
D_0__Bacteria;D_1__Firmicutes;D_2__Clostridia;D_3__Clostridiales;D_4__Lachnospiraceae;D_5__Lachnospiraceae NK4A136 group;Ambiguous_taxa	10	4	9	6	7	14	590	0	15	8	6	0	3	132	90	13	4	8	218	75	0	25	4	9	1	25	11	1158	8	4	6	0
D_0__Bacteria;D_1__Firmicutes;D_2__Clostridia;D_3__Clostridiales;D_4__Lachnospiraceae;D_5__Lachnospiraceae NK4A136 group;D_6__Clostridiales bacterium CIEAF 020	0	0	0	0	0	0	0	0	0	0	0	0	0	0	0	0	0	0	0	0	0	0	0	0	0	0	0	1	0	0	0	0
D_0__Bacteria;D_1__Firmicutes;D_2__Clostridia;D_3__Clostridiales;D_4__Lachnospiraceae;D_5__Lachnospiraceae NK4A136 group;D_6__Lachnospiraceae bacterium COE1	1	0	0	0	0	0	0	0	0	0	1	0	0	0	0	0	0	0	0	0	0	0	0	0	0	0	0	0	0	0	0	0
D_0__Bacteria;D_1__Firmicutes;D_2__Clostridia;D_3__Clostridiales;D_4__Lachnospiraceae;D_5__Lachnospiraceae NK4A136 group;D_6__uncultured Clostridiales bacterium	1	0	1	1	2	0	6	0	4	1	1	2	2	2	0	3	1	1	2	0	1	0	3	1	0	3	1	0	0	0	1	0
D_0__Bacteria;D_1__Firmicutes;D_2__Clostridia;D_3__Clostridiales;D_4__Lachnospiraceae;D_5__Lachnospiraceae NK4A136 group;D_6__uncultured bacterium	9862	4622	5450	6254	16038	2762	12173	1183	5807	5511	3776	3282	4967	4274	3843	6554	5847	5205	7849	1886	2695	3618	6376	4655	3500	7588	7249	2632	4937	6905	3184	5
D_0__Bacteria;D_1__Firmicutes;D_2__Clostridia;D_3__Clostridiales;D_4__Lachnospiraceae;D_5__Lachnospiraceae NK4A136 group;__	3647	1128	1348	2697	7908	547	6495	233	3804	2313	1203	1770	1466	2023	936	2520	1975	2588	6924	678	1067	1544	2377	1784	1033	2791	4698	532	906	1858	742	2
D_0__Bacteria;D_1__Firmicutes;D_2__Clostridia;D_3__Clostridiales;D_4__Lachnospiraceae;D_5__Lachnospiraceae NK4B4 group;D_6__uncultured bacterium	1	0	0	0	6	0	3	1	0	0	1	1	0	1	0	2	0	1	0	1	0	2	0	0	1	4	0	0	1	2	0	0
D_0__Bacteria;D_1__Firmicutes;D_2__Clostridia;D_3__Clostridiales;D_4__Lachnospiraceae;D_5__Lachnospiraceae UCG-001;D_6__uncultured bacterium	1	5	1	56	0	65	4	0	1	0	4	1	1	4	2	3	5	0	0	7	0	0	0	6	2	2	1	7	1	2	0	0
D_0__Bacteria;D_1__Firmicutes;D_2__Clostridia;D_3__Clostridiales;D_4__Lachnospiraceae;D_5__Lachnospiraceae UCG-004;D_6__uncultured bacterium	0	0	0	0	1	0	0	1	0	0	2	0	0	1	0	0	0	0	0	0	0	0	0	0	0	0	1	0	0	0	1	0
D_0__Bacteria;D_1__Firmicutes;D_2__Clostridia;D_3__Clostridiales;D_4__Lachnospiraceae;D_5__Lachnospiraceae UCG-004;__	71	15	46	7	32	14	83	104	14	27	108	10	49	30	47	19	44	24	26	45	21	26	39	48	39	34	27	22	139	152	77	0
D_0__Bacteria;D_1__Firmicutes;D_2__Clostridia;D_3__Clostridiales;D_4__Lachnospiraceae;D_5__Lachnospiraceae UCG-006;D_6__uncultured bacterium	394	148	372	492	653	94	396	861	90	167	253	83	235	71	733	139	468	397	485	419	173	228	441	444	316	966	94	816	568	858	280	3
D_0__Bacteria;D_1__Firmicutes;D_2__Clostridia;D_3__Clostridiales;D_4__Lachnospiraceae;D_5__Lachnospiraceae UCG-006;__	0	0	0	0	1	0	0	0	0	0	0	0	0	0	0	0	0	0	0	0	0	0	0	0	0	0	0	0	0	0	0	0
D_0__Bacteria;D_1__Firmicutes;D_2__Clostridia;D_3__Clostridiales;D_4__Lachnospiraceae;D_5__Lachnospiraceae UCG-008;D_6__uncultured bacterium	1	2	0	4	0	0	0	0	3	1	0	0	0	1	5	1	1	0	3	0	0	2	1	0	4	0	3	1	0	0	0	0
D_0__Bacteria;D_1__Firmicutes;D_2__Clostridia;D_3__Clostridiales;D_4__Lachnospiraceae;D_5__Lachnospiraceae UCG-010;D_6__uncultured bacterium	0	0	0	0	0	0	0	0	0	0	0	1	0	0	0	0	0	0	0	0	0	0	0	0	0	0	0	0	0	0	0	0
D_0__Bacteria;D_1__Firmicutes;D_2__Clostridia;D_3__Clostridiales;D_4__Lachnospiraceae;D_5__Marvinbryantia;Ambiguous_taxa	0	0	0	0	0	0	1	0	4	1	0	1	0	0	1	1	0	1	0	1	0	0	0	4	1	0	0	1	1	1	1	0
D_0__Bacteria;D_1__Firmicutes;D_2__Clostridia;D_3__Clostridiales;D_4__Lachnospiraceae;D_5__Marvinbryantia;D_6__uncultured bacterium	123	80	121	123	188	136	375	32	896	45	51	359	59	131	148	239	243	114	245	98	156	87	26	323	116	145	64	64	21	59	59	1
D_0__Bacteria;D_1__Firmicutes;D_2__Clostridia;D_3__Clostridiales;D_4__Lachnospiraceae;D_5__Marvinbryantia;__	0	1	1	3	0	0	3	0	10	0	0	1	0	0	1	0	1	0	2	1	3	0	1	4	2	0	0	1	0	0	0	0
D_0__Bacteria;D_1__Firmicutes;D_2__Clostridia;D_3__Clostridiales;D_4__Lachnospiraceae;D_5__Roseburia;D_6__Clostridium sp. Clone-44	0	0	0	0	0	0	0	0	0	0	0	0	0	0	0	0	0	0	0	0	0	0	0	0	0	0	0	0	0	0	2	0
D_0__Bacteria;D_1__Firmicutes;D_2__Clostridia;D_3__Clostridiales;D_4__Lachnospiraceae;D_5__Roseburia;D_6__uncultured bacterium	227	79	181	150	459	188	287	133	73	55	146	27	114	95	126	295	217	169	208	94	90	86	100	141	72	332	143	97	415	772	409	0
D_0__Bacteria;D_1__Firmicutes;D_2__Clostridia;D_3__Clostridiales;D_4__Lachnospiraceae;D_5__Roseburia;__	0	1	0	2	0	1	3	0	0	1	2	0	0	0	3	0	0	0	0	1	0	0	0	0	2	1	0	0	0	1	1	0
D_0__Bacteria;D_1__Firmicutes;D_2__Clostridia;D_3__Clostridiales;D_4__Lachnospiraceae;D_5__Shuttleworthia;D_6__uncultured bacterium	0	0	0	1	0	0	0	0	0	0	0	0	0	0	0	0	0	0	0	0	0	0	0	0	0	0	0	0	0	0	0	0
D_0__Bacteria;D_1__Firmicutes;D_2__Clostridia;D_3__Clostridiales;D_4__Lachnospiraceae;D_5__Tyzzerella 3;D_6__uncultured bacterium	0	0	0	0	0	0	0	1	0	0	0	0	0	0	0	1	4	0	0	0	0	0	0	0	0	0	0	0	0	0	0	0
D_0__Bacteria;D_1__Firmicutes;D_2__Clostridia;D_3__Clostridiales;D_4__Lachnospiraceae;D_5__Tyzzerella;D_6__uncultured bacterium	40	69	25	120	98	83	224	118	135	96	42	25	97	59	228	59	26	58	47	101	31	37	74	101	74	187	125	63	382	50	78	0
D_0__Bacteria;D_1__Firmicutes;D_2__Clostridia;D_3__Clostridiales;D_4__Lachnospiraceae;D_5__Tyzzerella;__	0	0	0	0	2	0	2	1	0	0	1	0	0	0	0	0	0	0	0	0	0	0	1	0	0	0	0	1	1	0	0	0
D_0__Bacteria;D_1__Firmicutes;D_2__Clostridia;D_3__Clostridiales;D_4__Lachnospiraceae;D_5__[Eubacterium] fissicatena group;__	0	0	0	0	0	0	0	0	0	0	0	0	0	0	0	0	0	0	0	0	0	0	0	0	0	0	0	0	0	1	0	0
D_0__Bacteria;D_1__Firmicutes;D_2__Clostridia;D_3__Clostridiales;D_4__Lachnospiraceae;D_5__[Eubacterium] oxidoreducens group;D_6__uncultured bacterium	13	12	15	23	12	16	27	0	15	4	5	3	3	3	5	11	10	4	17	2	1	3	5	12	0	19	21	1	1	8	5	0
D_0__Bacteria;D_1__Firmicutes;D_2__Clostridia;D_3__Clostridiales;D_4__Lachnospiraceae;D_5__[Eubacterium] oxidoreducens group;__	0	0	0	0	0	0	0	0	0	0	0	0	0	0	0	0	0	0	0	2	0	0	0	0	0	0	0	0	0	1	0	0
D_0__Bacteria;D_1__Firmicutes;D_2__Clostridia;D_3__Clostridiales;D_4__Lachnospiraceae;D_5__[Eubacterium] ventriosum group;Ambiguous_taxa	0	0	0	0	0	1	0	0	0	0	0	1	0	0	0	2	0	1	0	0	0	0	0	0	0	0	1	0	1	0	0	0
D_0__Bacteria;D_1__Firmicutes;D_2__Clostridia;D_3__Clostridiales;D_4__Lachnospiraceae;D_5__[Eubacterium] ventriosum group;D_6__uncultured bacterium	6	10	1	24	30	7	24	0	34	5	5	28	13	4	14	55	23	31	23	19	25	24	18	39	27	14	31	14	5	1	4	0
D_0__Bacteria;D_1__Firmicutes;D_2__Clostridia;D_3__Clostridiales;D_4__Lachnospiraceae;D_5__[Eubacterium] ventriosum group;D_6__uncultured rumen bacterium	0	0	0	1	0	0	0	0	0	0	0	0	0	0	0	0	0	0	0	0	0	0	0	0	0	0	0	0	0	0	0	0
D_0__Bacteria;D_1__Firmicutes;D_2__Clostridia;D_3__Clostridiales;D_4__Lachnospiraceae;D_5__[Eubacterium] ventriosum group;__	0	0	1	0	0	0	2	0	0	1	0	0	0	0	0	1	0	3	1	0	1	1	0	1	2	1	0	0	0	0	0	0
D_0__Bacteria;D_1__Firmicutes;D_2__Clostridia;D_3__Clostridiales;D_4__Lachnospiraceae;D_5__[Eubacterium] xylanophilum group;Ambiguous_taxa	0	0	0	0	0	0	0	0	0	0	0	0	0	0	0	0	0	0	0	0	0	0	0	0	0	0	1	0	1	0	0	0
D_0__Bacteria;D_1__Firmicutes;D_2__Clostridia;D_3__Clostridiales;D_4__Lachnospiraceae;D_5__[Eubacterium] xylanophilum group;D_6__uncultured bacterium	878	707	280	490	558	365	506	617	237	281	767	65	892	570	724	541	186	545	111	188	257	1198	546	340	488	692	121	660	693	952	478	0
D_0__Bacteria;D_1__Firmicutes;D_2__Clostridia;D_3__Clostridiales;D_4__Lachnospiraceae;D_5__[Eubacterium] xylanophilum group;__	0	0	1	0	0	0	1	1	0	0	1	0	0	0	1	0	0	0	0	1	0	0	0	0	0	0	0	0	0	0	0	0
D_0__Bacteria;D_1__Firmicutes;D_2__Clostridia;D_3__Clostridiales;D_4__Lachnospiraceae;D_5__[Ruminococcus] torques group;__	0	0	0	0	0	0	1	0	0	0	0	0	0	0	0	0	0	0	0	0	0	0	0	0	0	0	0	0	0	0	0	0
D_0__Bacteria;D_1__Firmicutes;D_2__Clostridia;D_3__Clostridiales;D_4__Lachnospiraceae;D_5__uncultured;Ambiguous_taxa	0	0	0	0	0	1	0	0	0	0	0	0	0	0	0	0	0	0	0	0	0	0	0	2	0	0	0	0	0	0	0	0
D_0__Bacteria;D_1__Firmicutes;D_2__Clostridia;D_3__Clostridiales;D_4__Lachnospiraceae;D_5__uncultured;D_6__Clostridium sp. Clone-47	0	0	0	0	0	0	0	0	0	0	0	0	0	0	0	0	0	1	0	0	0	0	0	0	0	0	0	0	0	0	0	0
D_0__Bacteria;D_1__Firmicutes;D_2__Clostridia;D_3__Clostridiales;D_4__Lachnospiraceae;D_5__uncultured;D_6__uncultured Clostridiales bacterium	0	0	1	0	0	0	0	0	0	0	0	0	2	0	0	0	0	0	0	0	0	0	1	0	0	0	0	0	0	0	0	0
D_0__Bacteria;D_1__Firmicutes;D_2__Clostridia;D_3__Clostridiales;D_4__Lachnospiraceae;D_5__uncultured;D_6__uncultured bacterium	5563	2615	3108	2588	5106	2265	6906	1403	2586	4269	3035	1753	2480	2274	3046	3956	3460	3212	7611	1031	1428	2481	2575	3144	2195	4132	2513	485	3217	4769	4353	3
D_0__Bacteria;D_1__Firmicutes;D_2__Clostridia;D_3__Clostridiales;D_4__Lachnospiraceae;D_5__uncultured;__	326	283	497	160	268	127	351	189	212	162	383	84	135	145	787	592	438	336	716	423	153	111	118	316	229	421	63	270	591	726	406	0
D_0__Bacteria;D_1__Firmicutes;D_2__Clostridia;D_3__Clostridiales;D_4__Lachnospiraceae;__;__	2716	870	2025	1919	4153	1530	2425	1000	3917	1146	1787	1401	1020	765	1263	2399	2254	2001	3742	764	983	726	1219	1958	785	3902	1273	448	852	4050	1155	4
D_0__Bacteria;D_1__Firmicutes;D_2__Clostridia;D_3__Clostridiales;D_4__Peptococcaceae;D_5__Peptococcus;D_6__uncultured bacterium	0	0	0	0	0	0	0	0	1	0	0	0	0	0	0	0	0	0	0	0	0	0	0	0	0	0	0	0	0	0	0	0
D_0__Bacteria;D_1__Firmicutes;D_2__Clostridia;D_3__Clostridiales;D_4__Peptococcaceae;D_5__uncultured;D_6__uncultured Dehalobacterium sp.	0	0	0	0	0	0	0	0	0	0	0	0	0	0	0	0	0	0	0	0	0	0	0	1	0	0	0	0	0	1	0	0
D_0__Bacteria;D_1__Firmicutes;D_2__Clostridia;D_3__Clostridiales;D_4__Peptococcaceae;D_5__uncultured;D_6__uncultured Firmicutes bacterium	0	1	0	0	0	0	0	0	0	0	0	0	0	0	1	0	0	0	0	0	0	0	0	0	0	0	0	0	0	0	0	0
D_0__Bacteria;D_1__Firmicutes;D_2__Clostridia;D_3__Clostridiales;D_4__Peptococcaceae;D_5__uncultured;D_6__uncultured bacterium	263	114	123	123	107	61	126	52	55	59	57	46	84	49	241	100	62	76	166	120	127	171	90	120	120	108	61	53	198	71	64	0
D_0__Bacteria;D_1__Firmicutes;D_2__Clostridia;D_3__Clostridiales;D_4__Peptococcaceae;D_5__uncultured;__	1	1	3	1	1	1	1	1	1	0	1	1	0	0	2	2	0	0	0	1	2	0	0	2	0	1	1	0	0	2	0	0
D_0__Bacteria;D_1__Firmicutes;D_2__Clostridia;D_3__Clostridiales;D_4__Peptostreptococcaceae;Ambiguous_taxa;__	0	0	0	0	0	0	0	0	0	0	0	0	1	0	0	0	0	0	0	0	0	0	0	0	0	0	0	0	0	0	0	0
D_0__Bacteria;D_1__Firmicutes;D_2__Clostridia;D_3__Clostridiales;D_4__Peptostreptococcaceae;D_5__Romboutsia;D_6__uncultured bacterium	37	107	4	73	86	51	105	101	156	70	90	12	142	31	144	30	49	358	52	72	24	80	85	80	51	36	43	125	12	4	17	0
D_0__Bacteria;D_1__Firmicutes;D_2__Clostridia;D_3__Clostridiales;D_4__Peptostreptococcaceae;D_5__Romboutsia;__	0	1	0	2	0	0	0	2	3	1	1	0	2	0	0	1	0	7	0	0	1	2	0	0	0	0	1	2	0	0	0	0
D_0__Bacteria;D_1__Firmicutes;D_2__Clostridia;D_3__Clostridiales;D_4__Peptostreptococcaceae;D_5__uncultured;D_6__uncultured bacterium	1	0	0	0	0	0	2	0	0	1	0	0	0	2	1	0	1	4	0	0	0	1	1	0	0	0	1	0	0	0	0	0
D_0__Bacteria;D_1__Firmicutes;D_2__Clostridia;D_3__Clostridiales;D_4__Peptostreptococcaceae;__;__	1	0	0	1	1	1	6	0	1	1	2	0	2	0	0	2	0	5	0	2	2	0	0	1	0	2	2	2	0	0	0	0
D_0__Bacteria;D_1__Firmicutes;D_2__Clostridia;D_3__Clostridiales;D_4__Ruminococcaceae;D_5__Anaerotruncus;Ambiguous_taxa	2	0	0	0	1	0	0	1	1	0	1	0	0	0	0	0	0	0	0	0	0	0	1	1	0	3	0	1	5	0	0	0
D_0__Bacteria;D_1__Firmicutes;D_2__Clostridia;D_3__Clostridiales;D_4__Ruminococcaceae;D_5__Anaerotruncus;D_6__uncultured bacterium	328	82	103	81	232	137	522	56	59	72	211	116	77	156	131	132	60	98	896	112	38	366	147	44	64	329	189	15	1283	200	361	0
D_0__Bacteria;D_1__Firmicutes;D_2__Clostridia;D_3__Clostridiales;D_4__Ruminococcaceae;D_5__Anaerotruncus;__	11	4	1	4	13	7	13	2	6	2	1	3	4	1	8	4	2	1	7	7	1	3	2	2	3	10	5	3	15	3	6	0
D_0__Bacteria;D_1__Firmicutes;D_2__Clostridia;D_3__Clostridiales;D_4__Ruminococcaceae;D_5__Butyricicoccus;D_6__uncultured bacterium	0	2	3	0	12	6	2	1	6	0	7	0	1	6	2	7	2	9	12	1	3	4	5	7	3	6	12	0	1	9	5	0
D_0__Bacteria;D_1__Firmicutes;D_2__Clostridia;D_3__Clostridiales;D_4__Ruminococcaceae;D_5__Candidatus Soleaferrea;D_6__uncultured bacterium	13	2	8	5	23	14	46	0	12	9	17	6	20	3	4	13	4	9	59	3	5	22	9	9	2	29	14	2	12	11	10	0
D_0__Bacteria;D_1__Firmicutes;D_2__Clostridia;D_3__Clostridiales;D_4__Ruminococcaceae;D_5__Candidatus Soleaferrea;__	1	0	0	0	0	1	4	0	0	1	0	0	0	0	0	0	1	0	0	0	0	0	1	1	0	0	0	0	0	0	0	0
D_0__Bacteria;D_1__Firmicutes;D_2__Clostridia;D_3__Clostridiales;D_4__Ruminococcaceae;D_5__Flavonifractor;D_6__uncultured bacterium	8	12	1	7	6	14	28	7	3	5	8	0	5	3	8	3	4	7	3	5	1	2	16	2	3	8	7	2	31	6	18	0
D_0__Bacteria;D_1__Firmicutes;D_2__Clostridia;D_3__Clostridiales;D_4__Ruminococcaceae;D_5__Flavonifractor;__	0	0	0	0	0	1	0	0	0	0	0	0	0	0	0	0	0	0	0	0	0	0	0	1	1	0	0	0	1	0	0	0
D_0__Bacteria;D_1__Firmicutes;D_2__Clostridia;D_3__Clostridiales;D_4__Ruminococcaceae;D_5__GCA-900066225;D_6__uncultured bacterium	0	3	0	10	0	6	8	1	7	0	0	2	0	6	3	2	0	0	1	0	1	1	1	3	2	1	1	1	0	0	4	0
D_0__Bacteria;D_1__Firmicutes;D_2__Clostridia;D_3__Clostridiales;D_4__Ruminococcaceae;D_5__GCA-900066225;__	0	0	0	0	1	1	1	0	0	0	0	0	0	0	0	0	0	0	0	0	0	0	0	0	0	1	0	0	0	0	0	0
D_0__Bacteria;D_1__Firmicutes;D_2__Clostridia;D_3__Clostridiales;D_4__Ruminococcaceae;D_5__Harryflintia;D_6__uncultured bacterium	15	9	5	7	7	14	5	3	16	3	6	1	2	2	6	9	5	13	24	4	1	5	1	5	5	11	4	0	3	9	9	0
D_0__Bacteria;D_1__Firmicutes;D_2__Clostridia;D_3__Clostridiales;D_4__Ruminococcaceae;D_5__Hydrogenoanaerobacterium;D_6__uncultured bacterium	13	0	1	0	0	0	0	23	0	0	0	0	0	0	57	0	5	0	0	111	6	0	0	35	118	0	0	53	28	1	7	0
D_0__Bacteria;D_1__Firmicutes;D_2__Clostridia;D_3__Clostridiales;D_4__Ruminococcaceae;D_5__Intestinimonas;Ambiguous_taxa	0	1	0	0	4	0	1	0	0	0	1	0	0	0	2	0	0	0	0	2	1	2	2	1	0	1	1	2	0	0	0	0
D_0__Bacteria;D_1__Firmicutes;D_2__Clostridia;D_3__Clostridiales;D_4__Ruminococcaceae;D_5__Intestinimonas;D_6__uncultured bacterium	1194	2964	948	2522	1027	602	3419	514	537	822	761	636	1156	1122	1252	867	751	774	2013	419	432	1614	1177	1098	1196	1845	1234	318	1917	865	1397	1
D_0__Bacteria;D_1__Firmicutes;D_2__Clostridia;D_3__Clostridiales;D_4__Ruminococcaceae;D_5__Intestinimonas;__	12	10	6	14	7	4	14	1	2	5	5	1	5	3	12	10	14	5	19	9	5	10	13	7	5	6	3	3	2	3	4	0
D_0__Bacteria;D_1__Firmicutes;D_2__Clostridia;D_3__Clostridiales;D_4__Ruminococcaceae;D_5__Oscillibacter;Ambiguous_taxa	12	4	2	3	14	0	26	1	5	5	2	0	5	15	1	3	2	3	9	1	7	4	2	6	3	14	7	0	2	3	5	0
D_0__Bacteria;D_1__Firmicutes;D_2__Clostridia;D_3__Clostridiales;D_4__Ruminococcaceae;D_5__Oscillibacter;D_6__uncultured bacterium	4184	1768	1773	1409	4132	493	3746	735	1426	1658	1514	972	1768	2158	2007	1495	1633	830	2838	996	1681	2023	1308	2070	1158	2792	2065	266	1959	1511	2310	3
D_0__Bacteria;D_1__Firmicutes;D_2__Clostridia;D_3__Clostridiales;D_4__Ruminococcaceae;D_5__Oscillibacter;D_6__uncultured organism	1	0	0	0	0	1	1	0	0	0	1	0	0	0	0	0	1	1	0	0	1	0	0	0	0	0	0	0	0	0	0	0
D_0__Bacteria;D_1__Firmicutes;D_2__Clostridia;D_3__Clostridiales;D_4__Ruminococcaceae;D_5__Oscillibacter;D_6__unidentified	1	0	0	0	2	0	0	0	0	0	0	1	0	0	1	0	1	0	0	0	1	0	0	0	0	1	0	1	0	0	0	0
D_0__Bacteria;D_1__Firmicutes;D_2__Clostridia;D_3__Clostridiales;D_4__Ruminococcaceae;D_5__Oscillibacter;__	21	13	10	10	32	6	20	3	5	15	11	7	9	16	8	6	8	5	21	4	9	9	10	16	5	26	15	1	6	11	14	0
D_0__Bacteria;D_1__Firmicutes;D_2__Clostridia;D_3__Clostridiales;D_4__Ruminococcaceae;D_5__Oscillospira;D_6__uncultured bacterium	0	0	0	0	0	0	0	0	0	0	0	0	0	0	1	0	0	0	0	0	0	0	0	0	0	0	0	0	0	0	0	0
D_0__Bacteria;D_1__Firmicutes;D_2__Clostridia;D_3__Clostridiales;D_4__Ruminococcaceae;D_5__Oscillospira;__	1	0	0	0	0	0	0	0	0	2	0	0	0	0	0	0	0	0	0	0	0	0	0	0	0	1	0	0	0	0	2	0
D_0__Bacteria;D_1__Firmicutes;D_2__Clostridia;D_3__Clostridiales;D_4__Ruminococcaceae;D_5__Ruminiclostridium 5;Ambiguous_taxa	0	0	0	1	2	0	5	1	0	1	2	0	0	0	0	1	3	1	1	2	1	0	2	0	1	6	0	2	0	0	0	0
D_0__Bacteria;D_1__Firmicutes;D_2__Clostridia;D_3__Clostridiales;D_4__Ruminococcaceae;D_5__Ruminiclostridium 5;D_6__uncultured bacterium	505	325	376	586	1125	170	1018	257	534	252	438	177	195	212	549	573	556	768	837	309	267	472	436	502	344	1038	317	321	246	1098	364	0
D_0__Bacteria;D_1__Firmicutes;D_2__Clostridia;D_3__Clostridiales;D_4__Ruminococcaceae;D_5__Ruminiclostridium 5;D_6__uncultured organism	0	0	0	0	0	0	1	0	0	0	0	0	0	0	0	0	0	0	0	0	0	0	0	0	0	0	0	0	0	0	1	0
D_0__Bacteria;D_1__Firmicutes;D_2__Clostridia;D_3__Clostridiales;D_4__Ruminococcaceae;D_5__Ruminiclostridium 5;__	46	44	22	92	46	25	64	52	35	34	34	16	48	47	73	30	73	55	26	72	49	50	29	32	27	71	17	64	117	87	85	0
D_0__Bacteria;D_1__Firmicutes;D_2__Clostridia;D_3__Clostridiales;D_4__Ruminococcaceae;D_5__Ruminiclostridium 6;D_6__uncultured bacterium	0	0	0	0	3	0	220	1	0	4	0	1	0	9	1	0	0	0	6	0	0	0	0	0	0	2	34	0	1	0	0	0
D_0__Bacteria;D_1__Firmicutes;D_2__Clostridia;D_3__Clostridiales;D_4__Ruminococcaceae;D_5__Ruminiclostridium 6;__	0	1	0	0	0	0	1	0	0	0	0	0	0	0	0	0	0	1	0	0	0	0	0	0	0	0	1	0	0	0	0	0
D_0__Bacteria;D_1__Firmicutes;D_2__Clostridia;D_3__Clostridiales;D_4__Ruminococcaceae;D_5__Ruminiclostridium 9;Ambiguous_taxa	11	6	5	3	8	2	10	4	3	4	1	2	5	7	8	2	5	0	4	4	2	3	2	6	4	9	2	3	3	7	4	0
D_0__Bacteria;D_1__Firmicutes;D_2__Clostridia;D_3__Clostridiales;D_4__Ruminococcaceae;D_5__Ruminiclostridium 9;D_6__uncultured Clostridiales bacterium	1	0	0	0	1	0	0	0	0	0	2	0	1	0	0	1	0	0	0	1	0	0	1	1	0	1	0	0	1	0	0	0
D_0__Bacteria;D_1__Firmicutes;D_2__Clostridia;D_3__Clostridiales;D_4__Ruminococcaceae;D_5__Ruminiclostridium 9;D_6__uncultured bacterium	4428	2586	1827	3677	5217	1310	4278	1639	2375	2343	2595	1607	3136	2136	4050	2639	2161	1581	3848	1970	1651	3637	3041	2917	1803	4765	2846	1481	1977	2424	2732	2
D_0__Bacteria;D_1__Firmicutes;D_2__Clostridia;D_3__Clostridiales;D_4__Ruminococcaceae;D_5__Ruminiclostridium 9;__	50	46	25	68	58	19	69	39	39	43	47	27	56	29	42	48	28	12	41	27	19	57	36	50	14	85	57	8	14	38	39	0
D_0__Bacteria;D_1__Firmicutes;D_2__Clostridia;D_3__Clostridiales;D_4__Ruminococcaceae;D_5__Ruminiclostridium;D_6__uncultured bacterium	1156	1593	1019	4670	1649	1565	5972	607	2120	630	1517	1281	834	1167	1465	1280	428	1123	4466	913	377	1437	994	1802	1057	2417	3074	302	1748	1763	2613	4
D_0__Bacteria;D_1__Firmicutes;D_2__Clostridia;D_3__Clostridiales;D_4__Ruminococcaceae;D_5__Ruminiclostridium;__	0	0	0	0	0	0	0	0	0	0	0	0	0	0	0	0	0	0	0	0	0	0	0	0	0	0	0	0	0	1	0	0
D_0__Bacteria;D_1__Firmicutes;D_2__Clostridia;D_3__Clostridiales;D_4__Ruminococcaceae;D_5__Ruminococcaceae NK4A214 group;D_6__uncultured Ruminococcaceae bacterium	0	0	0	0	0	0	0	0	0	0	0	0	0	0	0	0	0	0	0	0	0	0	0	0	0	1	0	0	0	0	0	0
D_0__Bacteria;D_1__Firmicutes;D_2__Clostridia;D_3__Clostridiales;D_4__Ruminococcaceae;D_5__Ruminococcaceae NK4A214 group;D_6__uncultured bacterium	117	108	33	164	447	27	558	49	153	88	104	96	130	127	157	168	100	101	215	95	270	190	119	80	100	118	261	155	121	12	56	1
D_0__Bacteria;D_1__Firmicutes;D_2__Clostridia;D_3__Clostridiales;D_4__Ruminococcaceae;D_5__Ruminococcaceae NK4A214 group;__	3	1	1	1	3	1	6	0	0	1	2	2	4	1	0	1	2	2	2	1	2	1	0	1	1	1	1	2	0	0	1	0
D_0__Bacteria;D_1__Firmicutes;D_2__Clostridia;D_3__Clostridiales;D_4__Ruminococcaceae;D_5__Ruminococcaceae UCG-002;__	1	0	0	0	0	0	0	0	0	0	0	0	0	0	0	0	0	0	0	0	0	0	0	0	0	0	0	0	0	0	0	0
D_0__Bacteria;D_1__Firmicutes;D_2__Clostridia;D_3__Clostridiales;D_4__Ruminococcaceae;D_5__Ruminococcaceae UCG-003;D_6__uncultured bacterium	1	0	0	0	3	0	0	0	0	0	0	0	0	0	0	2	0	0	0	0	1	0	0	1	0	0	0	0	1	0	2	0
D_0__Bacteria;D_1__Firmicutes;D_2__Clostridia;D_3__Clostridiales;D_4__Ruminococcaceae;D_5__Ruminococcaceae UCG-004;D_6__uncultured bacterium	4	31	5	66	30	21	105	13	10	22	30	13	25	33	85	50	29	23	44	38	34	15	27	7	15	47	41	21	43	30	12	0
D_0__Bacteria;D_1__Firmicutes;D_2__Clostridia;D_3__Clostridiales;D_4__Ruminococcaceae;D_5__Ruminococcaceae UCG-004;__	0	0	0	0	0	0	0	0	0	0	0	0	0	0	0	0	0	0	0	0	1	1	0	0	0	0	0	0	0	0	0	0
D_0__Bacteria;D_1__Firmicutes;D_2__Clostridia;D_3__Clostridiales;D_4__Ruminococcaceae;D_5__Ruminococcaceae UCG-005;Ambiguous_taxa	8	2	0	12	12	2	16	1	8	9	7	5	10	7	2	6	3	8	3	0	0	2	3	4	2	11	9	1	4	0	7	0
D_0__Bacteria;D_1__Firmicutes;D_2__Clostridia;D_3__Clostridiales;D_4__Ruminococcaceae;D_5__Ruminococcaceae UCG-005;__	0	0	0	0	0	0	0	0	0	0	0	0	0	0	0	0	0	0	0	0	0	1	0	0	0	0	0	0	0	0	0	0
D_0__Bacteria;D_1__Firmicutes;D_2__Clostridia;D_3__Clostridiales;D_4__Ruminococcaceae;D_5__Ruminococcaceae UCG-009;D_6__uncultured bacterium	53	65	26	35	19	76	129	56	75	38	30	31	12	102	106	84	22	64	32	24	18	27	18	60	32	90	26	20	90	135	74	0
D_0__Bacteria;D_1__Firmicutes;D_2__Clostridia;D_3__Clostridiales;D_4__Ruminococcaceae;D_5__Ruminococcaceae UCG-009;__	0	0	0	0	0	1	0	0	0	0	0	0	0	0	0	0	0	0	0	0	0	0	0	0	0	1	0	0	0	0	0	0
D_0__Bacteria;D_1__Firmicutes;D_2__Clostridia;D_3__Clostridiales;D_4__Ruminococcaceae;D_5__Ruminococcaceae UCG-010;Ambiguous_taxa	0	0	0	0	0	0	1	0	0	0	0	0	0	0	0	0	0	0	0	0	0	0	1	0	0	0	0	0	0	0	0	0
D_0__Bacteria;D_1__Firmicutes;D_2__Clostridia;D_3__Clostridiales;D_4__Ruminococcaceae;D_5__Ruminococcaceae UCG-010;D_6__uncultured bacterium	66	48	3	290	0	0	357	0	121	36	88	161	136	76	0	109	26	184	128	0	23	49	124	38	0	0	0	0	0	3	0	0
D_0__Bacteria;D_1__Firmicutes;D_2__Clostridia;D_3__Clostridiales;D_4__Ruminococcaceae;D_5__Ruminococcaceae UCG-010;__	0	1	0	4	0	0	10	0	2	2	1	4	2	0	0	2	1	2	1	0	0	1	5	3	0	0	0	0	0	0	0	0
D_0__Bacteria;D_1__Firmicutes;D_2__Clostridia;D_3__Clostridiales;D_4__Ruminococcaceae;D_5__Ruminococcaceae UCG-013;D_6__uncultured bacterium	0	0	0	0	1	0	1	0	1	0	0	0	0	1	0	0	0	0	0	0	0	0	0	0	0	0	0	0	0	0	0	0
D_0__Bacteria;D_1__Firmicutes;D_2__Clostridia;D_3__Clostridiales;D_4__Ruminococcaceae;D_5__Ruminococcaceae UCG-014;Ambiguous_taxa	0	0	0	0	1	0	2	0	0	1	0	0	0	1	1	1	1	2	0	1	1	0	1	0	1	1	0	0	0	0	1	0
D_0__Bacteria;D_1__Firmicutes;D_2__Clostridia;D_3__Clostridiales;D_4__Ruminococcaceae;D_5__Ruminococcaceae UCG-014;D_6__uncultured Clostridiales bacterium	0	1	0	1	1	0	1	0	0	0	0	0	0	1	0	0	3	0	2	0	0	0	2	0	0	0	0	0	0	0	0	0
D_0__Bacteria;D_1__Firmicutes;D_2__Clostridia;D_3__Clostridiales;D_4__Ruminococcaceae;D_5__Ruminococcaceae UCG-014;D_6__uncultured Ruminococcaceae bacterium	0	0	0	1	0	0	0	0	0	0	0	0	0	0	0	0	0	0	0	0	0	0	0	0	0	0	0	0	0	0	0	0
D_0__Bacteria;D_1__Firmicutes;D_2__Clostridia;D_3__Clostridiales;D_4__Ruminococcaceae;D_5__Ruminococcaceae UCG-014;D_6__uncultured bacterium	253	1115	62	1714	465	208	1570	309	1104	230	193	408	718	2724	1130	1119	1363	280	1765	585	192	336	344	1098	1271	203	220	362	502	173	264	0
D_0__Bacteria;D_1__Firmicutes;D_2__Clostridia;D_3__Clostridiales;D_4__Ruminococcaceae;D_5__Ruminococcaceae UCG-014;D_6__uncultured organism	0	0	0	0	2	0	6	1	3	0	0	1	1	0	1	1	2	0	1	1	0	1	0	1	0	0	1	0	0	1	1	0
D_0__Bacteria;D_1__Firmicutes;D_2__Clostridia;D_3__Clostridiales;D_4__Ruminococcaceae;D_5__Ruminococcaceae UCG-014;D_6__uncultured rumen bacterium	0	108	2	342	5	33	20	0	314	32	2	39	14	1251	275	223	0	8	14	50	1	41	4	10	0	1	48	5	0	1	181	0
D_0__Bacteria;D_1__Firmicutes;D_2__Clostridia;D_3__Clostridiales;D_4__Ruminococcaceae;D_5__Ruminococcaceae UCG-014;__	172	456	184	559	802	566	1505	291	2773	530	460	815	721	525	668	1113	769	816	919	894	518	531	707	1650	613	787	355	502	323	430	239	0
D_0__Bacteria;D_1__Firmicutes;D_2__Clostridia;D_3__Clostridiales;D_4__Ruminococcaceae;D_5__Ruminococcus 1;D_6__uncultured bacterium	3	2	2	12	1	1	25	2	0	0	2	1	1	1	0	1	1	0	2	1	2	3	1	1	2	1	11	0	2	1	1	0
D_0__Bacteria;D_1__Firmicutes;D_2__Clostridia;D_3__Clostridiales;D_4__Ruminococcaceae;D_5__Ruminococcus 1;__	1	1	1	0	1	0	0	0	0	0	0	0	1	1	0	0	1	0	1	0	0	1	1	0	0	0	0	0	1	0	0	0
D_0__Bacteria;D_1__Firmicutes;D_2__Clostridia;D_3__Clostridiales;D_4__Ruminococcaceae;D_5__[Eubacterium] coprostanoligenes group;Ambiguous_taxa	9	4	3	25	58	1	49	3	7	3	12	27	14	4	10	46	21	17	20	20	10	3	36	9	17	45	23	0	7	0	6	0
D_0__Bacteria;D_1__Firmicutes;D_2__Clostridia;D_3__Clostridiales;D_4__Ruminococcaceae;D_5__[Eubacterium] coprostanoligenes group;D_6__metagenome	0	0	0	0	0	0	0	0	0	0	0	0	0	0	0	1	0	0	0	0	0	0	0	0	0	0	0	0	0	0	0	0
D_0__Bacteria;D_1__Firmicutes;D_2__Clostridia;D_3__Clostridiales;D_4__Ruminococcaceae;D_5__[Eubacterium] coprostanoligenes group;D_6__uncultured Ruminococcaceae bacterium	0	0	0	0	0	0	0	0	0	0	0	1	0	0	0	0	0	0	1	0	0	0	0	1	0	1	0	0	0	0	0	0
D_0__Bacteria;D_1__Firmicutes;D_2__Clostridia;D_3__Clostridiales;D_4__Ruminococcaceae;D_5__[Eubacterium] coprostanoligenes group;D_6__uncultured bacterium	0	0	0	1	0	1	3	0	0	1	1	1	2	4	0	2	3	1	0	1	1	1	6	1	0	1	1	0	0	1	0	0
D_0__Bacteria;D_1__Firmicutes;D_2__Clostridia;D_3__Clostridiales;D_4__Ruminococcaceae;D_5__[Eubacterium] coprostanoligenes group;D_6__uncultured organism	0	0	0	0	11	0	7	0	2	0	5	0	0	0	0	9	1	1	6	0	2	0	7	1	2	2	1	0	0	2	0	0
D_0__Bacteria;D_1__Firmicutes;D_2__Clostridia;D_3__Clostridiales;D_4__Ruminococcaceae;D_5__[Eubacterium] coprostanoligenes group;__	495	298	636	2089	6871	413	2966	262	1105	174	933	2212	1192	621	1184	4805	1866	1216	2160	1708	1269	401	3611	1185	1149	3714	1717	50	417	151	843	0
D_0__Bacteria;D_1__Firmicutes;D_2__Clostridia;D_3__Clostridiales;D_4__Ruminococcaceae;D_5__uncultured;D_6__uncultured bacterium	3	1	1	4	1	1	9	1	0	2	2	1	2	2	1	3	1	3	7	0	3	1	4	2	1	5	3	1	3	3	3	0
D_0__Bacteria;D_1__Firmicutes;D_2__Clostridia;D_3__Clostridiales;D_4__Ruminococcaceae;D_5__uncultured;__	2	3	2	2	4	1	15	1	2	3	7	2	7	0	6	1	2	6	3	1	0	3	1	1	3	7	1	0	5	1	3	0
D_0__Bacteria;D_1__Firmicutes;D_2__Clostridia;D_3__Clostridiales;D_4__Ruminococcaceae;__;__	935	606	633	509	1086	436	2455	245	696	748	913	368	816	572	702	955	626	647	2146	422	382	863	575	595	410	1437	575	228	1237	936	954	2
D_0__Bacteria;D_1__Firmicutes;D_2__Clostridia;D_3__Clostridiales;__;__;__	36	9	13	37	48	15	47	5	15	23	23	7	5	8	15	23	26	11	35	6	9	16	18	9	5	30	52	5	18	12	25	0
D_0__Bacteria;D_1__Firmicutes;D_2__Clostridia;__;__;__;__	1	0	0	0	0	0	1	0	0	0	0	0	0	0	0	0	0	0	0	0	0	0	0	0	0	0	0	0	1	0	0	0
D_0__Bacteria;D_1__Firmicutes;D_2__Erysipelotrichia;D_3__Erysipelotrichales;D_4__Erysipelotrichaceae;D_5__Breznakia;D_6__uncultured bacterium	0	0	0	0	0	0	0	0	0	0	0	0	0	0	1	0	0	0	0	1	1	0	0	0	0	0	0	0	0	0	0	0
D_0__Bacteria;D_1__Firmicutes;D_2__Erysipelotrichia;D_3__Erysipelotrichales;D_4__Erysipelotrichaceae;D_5__Candidatus Stoquefichus;D_6__uncultured bacterium	9	7	30	251	11	27	10	30	84	2	10	40	6	1	84	21	24	12	8	144	33	12	8	78	100	8	11	58	8	4	21	0
D_0__Bacteria;D_1__Firmicutes;D_2__Erysipelotrichia;D_3__Erysipelotrichales;D_4__Erysipelotrichaceae;D_5__Dielma;D_6__uncultured bacterium	0	0	0	0	0	0	0	0	0	0	0	0	0	0	0	0	0	0	0	0	0	0	0	0	0	1	0	0	0	0	0	0
D_0__Bacteria;D_1__Firmicutes;D_2__Erysipelotrichia;D_3__Erysipelotrichales;D_4__Erysipelotrichaceae;D_5__Erysipelatoclostridium;Ambiguous_taxa	0	4	0	10	9	0	11	0	4	1	1	4	1	0	0	1	0	5	3	0	0	1	3	0	0	7	0	0	0	0	0	0
D_0__Bacteria;D_1__Firmicutes;D_2__Erysipelotrichia;D_3__Erysipelotrichales;D_4__Erysipelotrichaceae;D_5__Erysipelatoclostridium;D_6__uncultured bacterium	0	0	0	1	0	0	1	0	0	0	0	0	0	0	0	0	0	0	1	0	0	0	0	0	0	1	0	0	0	0	0	0
D_0__Bacteria;D_1__Firmicutes;D_2__Erysipelotrichia;D_3__Erysipelotrichales;D_4__Erysipelotrichaceae;D_5__Erysipelatoclostridium;__	0	143	0	940	380	183	746	0	436	25	121	257	111	45	0	187	0	237	191	0	0	58	252	0	0	492	74	1	0	0	0	0
D_0__Bacteria;D_1__Firmicutes;D_2__Erysipelotrichia;D_3__Erysipelotrichales;D_4__Erysipelotrichaceae;D_5__Faecalibaculum;D_6__uncultured bacterium	0	0	0	0	0	0	0	0	0	0	0	0	0	0	0	0	0	0	0	0	0	0	0	1	0	0	0	0	0	0	0	0
D_0__Bacteria;D_1__Firmicutes;D_2__Erysipelotrichia;D_3__Erysipelotrichales;D_4__Erysipelotrichaceae;D_5__Turicibacter;D_6__uncultured bacterium	52	290	1	607	172	81	553	114	1658	269	419	64	265	143	232	82	3	594	136	83	2	166	319	45	30	180	289	135	7	4	20	0
D_0__Bacteria;D_1__Firmicutes;D_2__Erysipelotrichia;D_3__Erysipelotrichales;D_4__Erysipelotrichaceae;D_5__Turicibacter;D_6__uncultured organism	0	2	0	0	0	1	1	1	1	0	0	0	0	0	0	0	0	1	0	0	0	0	0	0	0	0	0	0	0	0	0	0
D_0__Bacteria;D_1__Firmicutes;D_2__Erysipelotrichia;D_3__Erysipelotrichales;D_4__Erysipelotrichaceae;D_5__Turicibacter;__	1	0	0	2	3	0	3	0	5	0	1	0	0	0	1	0	0	0	0	0	0	0	0	0	0	1	0	1	0	0	0	0
D_0__Bacteria;D_1__Firmicutes;D_2__Erysipelotrichia;D_3__Erysipelotrichales;D_4__Erysipelotrichaceae;D_5__uncultured bacterium;D_6__uncultured bacterium	0	1	0	0	0	0	1	0	1	0	0	0	0	0	3	0	0	0	0	1	0	0	0	0	0	0	0	0	0	0	0	0
D_0__Bacteria;D_1__Firmicutes;D_2__Erysipelotrichia;D_3__Erysipelotrichales;D_4__Erysipelotrichaceae;D_5__uncultured;D_6__uncultured bacterium	53	99	14	1	419	64	61	69	68	88	77	41	94	89	234	56	436	47	39	162	888	6	43	16	108	54	3	62	42	83	35	1
D_0__Bacteria;D_1__Firmicutes;D_2__Erysipelotrichia;D_3__Erysipelotrichales;D_4__Erysipelotrichaceae;__;__	9	11	3	13	10	6	13	64	43	10	7	9	7	10	93	8	38	6	6	86	43	15	8	25	20	10	3	72	25	13	15	0
D_0__Bacteria;D_1__Firmicutes;__;__;__;__;__	5	4	5	6	7	0	19	1	5	3	3	5	1	0	5	7	4	7	4	2	9	2	5	1	7	9	8	1	1	1	3	0
D_0__Bacteria;D_1__Gemmatimonadetes;D_2__BD2-11 terrestrial group;Ambiguous_taxa;Ambiguous_taxa;Ambiguous_taxa;Ambiguous_taxa	0	0	0	0	0	0	0	0	0	0	0	0	0	0	0	0	0	0	0	0	1	0	0	0	0	0	0	0	0	0	0	0
D_0__Bacteria;D_1__PAUC34f;__;__;__;__;__	1	0	0	0	0	0	0	0	0	0	0	0	0	0	0	0	0	0	0	0	0	0	0	0	0	0	0	0	0	0	0	0
D_0__Bacteria;D_1__Patescibacteria;D_2__Saccharimonadia;D_3__Saccharimonadales;D_4__Saccharimonadaceae;D_5__Candidatus Saccharimonas;D_6__uncultured bacterium	0	0	0	0	0	0	1	0	0	0	0	0	0	0	0	0	0	0	0	0	0	0	0	0	0	0	0	0	0	0	0	0
D_0__Bacteria;D_1__Planctomycetes;D_2__Phycisphaerae;D_3__Tepidisphaerales;D_4__WD2101 soil group;D_5__uncultured bacterium;D_6__uncultured bacterium	0	0	0	0	0	0	0	0	0	1	0	0	0	0	0	0	0	0	0	0	0	0	0	0	0	0	0	0	0	0	0	0
D_0__Bacteria;D_1__Planctomycetes;D_2__Planctomycetacia;D_3__Pirellulales;D_4__Pirellulaceae;D_5__Pir4 lineage;Ambiguous_taxa	0	0	0	0	0	0	0	0	0	0	0	0	0	0	0	0	0	0	1	0	0	0	0	0	0	0	0	0	0	0	0	0
D_0__Bacteria;D_1__Poribacteria;__;__;__;__;__	0	0	0	0	0	0	0	0	0	0	0	0	0	0	0	0	0	0	0	0	0	1	0	0	0	0	0	0	0	0	0	0
D_0__Bacteria;D_1__Proteobacteria;D_2__Alphaproteobacteria;D_3__Rhizobiales;D_4__Beijerinckiaceae;D_5__Methylobacterium;D_6__Methylobacterium radiotolerans	0	0	0	0	0	0	0	1	0	0	0	0	0	0	1	0	0	0	0	1	0	0	0	0	1	0	0	0	0	0	0	0
D_0__Bacteria;D_1__Proteobacteria;D_2__Alphaproteobacteria;D_3__Rhizobiales;D_4__Beijerinckiaceae;D_5__Methylobacterium;__	0	0	0	0	0	0	0	0	0	0	0	0	0	0	0	0	0	0	0	0	0	0	0	0	1	0	0	0	0	0	0	0
D_0__Bacteria;D_1__Proteobacteria;D_2__Alphaproteobacteria;D_3__Rhizobiales;D_4__KF-JG30-B3;D_5__uncultured bacterium;D_6__uncultured bacterium	0	1	0	0	0	0	0	0	0	0	0	0	0	0	0	0	0	0	0	0	0	0	0	0	0	0	0	0	0	0	0	0
D_0__Bacteria;D_1__Proteobacteria;D_2__Alphaproteobacteria;D_3__Rhodospirillales;D_4__AEGEAN-169 marine group;__;__	0	0	0	0	0	0	0	0	0	0	0	0	0	0	0	0	0	0	0	0	0	0	0	0	0	0	0	0	1	0	0	0
D_0__Bacteria;D_1__Proteobacteria;D_2__Alphaproteobacteria;D_3__Rickettsiales;D_4__Mitochondria;D_5__Triticum aestivum (bread wheat);D_6__Triticum aestivum (bread wheat)	0	0	0	0	0	0	3	0	0	0	0	1	0	0	0	1	2	1	0	0	0	0	2	0	0	3	0	0	0	0	0	0
D_0__Bacteria;D_1__Proteobacteria;D_2__Alphaproteobacteria;D_3__Sneathiellales;D_4__Sneathiellaceae;D_5__AT-s3-44;__	0	0	0	0	1	0	0	0	0	0	0	0	0	0	0	0	0	0	0	0	0	0	0	0	0	0	0	0	0	0	0	0
D_0__Bacteria;D_1__Proteobacteria;D_2__Alphaproteobacteria;D_3__uncultured;__;__;__	0	0	0	0	0	0	0	0	0	0	0	0	0	0	0	0	0	0	0	0	0	1	0	0	0	0	0	0	0	0	0	0
D_0__Bacteria;D_1__Proteobacteria;D_2__Deltaproteobacteria;D_3__Myxococcales;D_4__Nannocystaceae;D_5__Nannocystis;D_6__uncultured bacterium	0	0	0	0	0	0	0	0	1	0	0	0	0	0	0	0	0	0	0	0	0	0	0	0	0	0	0	0	0	0	0	0
D_0__Bacteria;D_1__Proteobacteria;D_2__Deltaproteobacteria;D_3__Myxococcales;D_4__Polyangiaceae;__;__	0	0	0	0	0	0	0	0	0	0	0	0	0	0	0	0	0	0	0	0	0	0	0	0	0	1	0	0	0	0	0	0
D_0__Bacteria;D_1__Proteobacteria;D_2__Gammaproteobacteria;D_3__Betaproteobacteriales;D_4__Burkholderiaceae;D_5__Massilia;D_6__uncultured Oxalobacteraceae bacterium	0	0	0	0	0	0	0	0	0	0	0	0	0	0	0	0	0	0	0	0	0	0	0	0	0	1	0	0	0	0	0	0
D_0__Bacteria;D_1__Proteobacteria;D_2__Gammaproteobacteria;D_3__Betaproteobacteriales;D_4__Burkholderiaceae;D_5__Massilia;__	1	1	0	2	0	1	2	0	1	0	0	0	0	0	3	0	1	1	0	0	0	0	0	2	0	5	2	3	0	4	0	0
D_0__Bacteria;D_1__Proteobacteria;D_2__Gammaproteobacteria;D_3__Betaproteobacteriales;D_4__Burkholderiaceae;D_5__Parasutterella;D_6__uncultured bacterium	0	0	0	0	1	0	0	0	0	0	0	0	0	0	0	0	0	0	0	0	0	0	0	0	0	0	0	0	0	0	0	0
D_0__Bacteria;D_1__Proteobacteria;D_2__Gammaproteobacteria;D_3__Betaproteobacteriales;D_4__Burkholderiaceae;D_5__Ralstonia;__	0	0	1	0	0	0	0	0	0	0	0	0	0	0	0	0	0	0	0	0	0	0	0	0	0	0	0	0	0	0	0	0
D_0__Bacteria;D_1__Proteobacteria;D_2__Gammaproteobacteria;D_3__Betaproteobacteriales;D_4__Burkholderiaceae;D_5__Variovorax;__	0	0	0	0	0	0	0	0	0	0	0	0	0	0	0	0	0	0	0	0	0	0	0	0	0	0	0	0	1	0	0	0
D_0__Bacteria;D_1__Proteobacteria;D_2__Gammaproteobacteria;D_3__Betaproteobacteriales;D_4__Burkholderiaceae;__;__	0	0	0	0	0	0	0	0	1	0	0	0	0	0	0	0	0	0	0	1	0	0	0	0	0	0	0	0	0	0	0	0
D_0__Bacteria;D_1__Proteobacteria;D_2__Gammaproteobacteria;D_3__Enterobacteriales;D_4__Enterobacteriaceae;__;__	0	0	0	1	0	0	0	0	0	0	0	1	0	0	0	0	0	0	0	0	0	0	0	0	0	0	0	0	0	0	0	0
D_0__Bacteria;D_1__Proteobacteria;D_2__Gammaproteobacteria;D_3__PLTA13;D_4__uncultured bacterium;D_5__uncultured bacterium;D_6__uncultured bacterium	0	0	0	0	0	0	0	0	0	0	0	0	0	0	0	0	0	0	0	0	0	0	0	0	0	0	0	0	0	0	1	0
D_0__Bacteria;D_1__Proteobacteria;D_2__Gammaproteobacteria;D_3__Pseudomonadales;D_4__Moraxellaceae;D_5__Acinetobacter;D_6__Acinetobacter calcoaceticus	0	0	0	0	0	0	0	0	0	0	0	0	0	0	0	0	1	0	0	0	0	0	0	0	0	0	0	0	0	0	0	0
D_0__Bacteria;D_1__Proteobacteria;D_2__Gammaproteobacteria;D_3__Pseudomonadales;D_4__Pseudomonadaceae;D_5__Pseudomonas;D_6__Pseudomonas aeruginosa	9	17	14	36	38	10	54	21	20	7	12	53	14	8	34	22	48	19	26	29	14	9	30	19	12	87	27	30	12	81	4	0
D_0__Bacteria;D_1__Proteobacteria;D_2__Gammaproteobacteria;D_3__Pseudomonadales;D_4__Pseudomonadaceae;D_5__Pseudomonas;__	0	0	1	0	0	0	1	0	1	0	0	1	1	0	2	0	3	0	1	1	0	0	0	0	0	0	0	0	0	2	1	0
D_0__Bacteria;D_1__Proteobacteria;D_2__Gammaproteobacteria;D_3__Xanthomonadales;D_4__Xanthomonadaceae;D_5__Stenotrophomonas;Ambiguous_taxa	0	0	0	0	0	0	0	0	0	0	0	0	0	0	0	0	0	0	0	0	0	0	0	0	0	0	0	0	0	1	0	0
D_0__Bacteria;D_1__Proteobacteria;D_2__Gammaproteobacteria;D_3__Xanthomonadales;D_4__Xanthomonadaceae;D_5__Stenotrophomonas;__	0	0	0	0	0	0	0	0	0	0	0	0	0	0	0	0	0	0	0	0	0	0	0	0	0	0	0	0	0	1	0	0
D_0__Bacteria;D_1__Proteobacteria;D_2__Gammaproteobacteria;D_3__Xanthomonadales;__;__;__	0	0	0	0	0	0	0	0	0	0	0	0	0	0	0	0	0	0	0	0	0	0	0	0	0	0	1	0	0	0	0	0
D_0__Bacteria;D_1__Proteobacteria;D_2__Gammaproteobacteria;__;__;__;__	0	0	0	0	0	1	0	0	0	0	0	0	0	0	0	0	0	0	0	0	0	0	0	1	0	0	1	0	0	0	0	0
D_0__Bacteria;D_1__Spirochaetes;D_2__Spirochaetia;D_3__Spirochaetales;D_4__Spirochaetaceae;D_5__Spirochaeta 2;__	0	0	0	0	0	0	0	0	0	0	0	0	0	0	0	0	0	0	0	1	0	0	0	0	0	0	0	0	0	0	0	0
D_0__Bacteria;D_1__Tenericutes;D_2__Mollicutes;D_3__Anaeroplasmatales;D_4__Anaeroplasmataceae;D_5__Anaeroplasma;D_6__uncultured bacterium	1	1	1	1	4	2	6	1	2	2	1	2	0	26	2	3	15	3	1	10	1	8	1	0	0	2	1	16	2	1	3	0
D_0__Bacteria;D_1__Tenericutes;D_2__Mollicutes;D_3__Mollicutes RF39;Ambiguous_taxa;Ambiguous_taxa;Ambiguous_taxa	0	2	0	0	0	2	1	2	9	1	0	1	0	3	0	4	0	1	1	9	1	1	0	0	2	0	0	0	1	0	0	0
D_0__Bacteria;D_1__Tenericutes;D_2__Mollicutes;D_3__Mollicutes RF39;D_4__uncultured Firmicutes bacterium;D_5__uncultured Firmicutes bacterium;D_6__uncultured Firmicutes bacterium	0	0	0	0	0	0	0	0	1	0	0	0	1	2	1	0	0	0	1	1	0	0	0	0	2	0	0	0	1	0	0	0
D_0__Bacteria;D_1__Tenericutes;D_2__Mollicutes;D_3__Mollicutes RF39;D_4__uncultured Mollicutes bacterium;D_5__uncultured Mollicutes bacterium;D_6__uncultured Mollicutes bacterium	0	0	1	0	3	0	22	0	16	5	0	0	6	5	1	28	3	7	9	5	1	6	11	10	4	1	0	0	2	0	0	0
D_0__Bacteria;D_1__Tenericutes;D_2__Mollicutes;D_3__Mollicutes RF39;D_4__uncultured bacterium;D_5__uncultured bacterium;D_6__uncultured bacterium	295	218	170	8	280	5	1803	4	4107	1231	201	2	2150	1355	250	4056	1595	1482	3097	1134	343	2344	1081	2230	1642	161	24	54	194	4	404	1
D_0__Bacteria;D_1__Tenericutes;D_2__Mollicutes;D_3__Mollicutes RF39;__;__;__	235	355	83	124	104	87	708	176	1772	477	96	205	732	638	627	1275	574	472	1109	848	328	1094	355	726	821	64	50	190	327	125	243	0
D_0__Bacteria;D_1__Tenericutes;D_2__Mollicutes;__;__;__;__	0	0	0	0	0	0	0	0	0	0	1	0	0	0	0	0	0	0	0	1	0	0	0	0	0	0	0	0	0	0	0	0
D_0__Bacteria;D_1__Verrucomicrobia;D_2__Verrucomicrobiae;D_3__Verrucomicrobiales;D_4__Rubritaleaceae;D_5__Luteolibacter;D_6__uncultured bacterium	0	0	0	0	0	0	0	0	0	0	0	0	0	0	0	0	0	0	0	0	0	0	0	0	0	0	0	0	0	0	0	1
D_0__Bacteria;__;__;__;__;__;__	47	55	42	89	69	66	165	44	97	56	60	58	54	38	53	103	53	80	90	53	43	55	73	43	65	93	81	40	52	49	50	2
Unassigned;__;__;__;__;__;__	19	29	23	34	26	26	72	17	35	20	15	23	31	26	22	28	19	52	39	14	23	27	39	20	31	45	26	19	32	12	20	3

## Sheet: Alpha-Div. stats
# This tab gives test statistics and P values for group differences in the alpha diversity at each taxonomic level either involving all groups (Kruskal Wallis test) or specifically between Flight and Ground animals (Mann-Whitney U test).
A. Observed number of features
	All Groups (Kruskal-Wallis test)			Flight vs. Ground (MWU test)
	chi.sqr	df	P-value	W	P-value
Species	12.5703	3	0.00566438	24	0.720617
Genus	12.5345	3	0.00575943	21.5	1
Family	14.0155	3	0.00288419	15	0.428203
Order	10.9066	3	0.012242	20	0.940998
Class	1.45708	3	0.692211	18	0.703714
Phylum	9.05736	3	0.0285379	19	0.799846
B. Shannon index
	All Groups (Kruskal-Wallis test)			Flight vs. Ground (MWU test)
	chi.sqr	df	P-value	W	P-value
Species	18.6158	3	0.000328239	37	0.0221445
Genus	17.9834	3	0.000443338	36	0.034965
Family	21.3855	3	8.75471e-05	24	0.730769
Order	13.1408	3	0.00434172	18	0.730769
Class	12.5327	3	0.00576436	18	0.730769
Phylum	8.65497	3	0.034248	10	0.137529

## Sheet: Beta-Div. stats
# This tab gives results of beta diversity analysis at each taxonomic level -- PERMANOVA test statistics and p values for group differences in the microbial composition either involving all groups or specifically between Flight and Ground animals.
# This tab also includes the PERMANOVA test performed to estimate the variance explained by factors associated with groups in an additive model: .~ Habitat + Spaceflight + Time
A. All Groups
	F	R2	P-value
Species	7.65285	0.459552	9.999e-05
Genus	8.84116	0.495549	9.999e-05
Family	12.7772	0.586723	9.999e-05
Order	12.3397	0.578251	9.999e-05
Class	15.0004	0.625006	9.999e-05
Phylum	22.3777	0.713172	9.999e-05
B. Flight vs. Ground
	F	R2	P-value
Species	3.22287	0.226598	0.00069993
Genus	3.40864	0.236569	0.00089991
Family	2.99886	0.214222	0.00109989
Order	4.15331	0.274086	0.00379962
Class	0.496713	0.0432048	0.808519
Phylum	0.465133	0.0405693	0.776722
C. Variance explained (R2) by factors associated with groups
Species
	Df	SumsOfSqs	MeanSqs	F.Model	R2	Pr(>F)
Habitat	1	2146.53	2146.53	18.1569	0.363439	9.999e-05
Spaceflight	1	392.551	392.551	3.32047	0.0664646	0.00459954
Time	1	175.106	175.106	1.48117	0.0296481	0.133687
Residuals	27	3191.98	118.221	NA	0.540448	NA
Total	30	5906.17	NA	NA	1	NA
Genus
	Df	SumsOfSqs	MeanSqs	F.Model	R2	Pr(>F)
Habitat	1	1580.36	1580.36	21.2732	0.397455	9.999e-05
Spaceflight	1	262.11	262.11	3.52826	0.0659197	0.00759924
Time	1	127.929	127.929	1.72205	0.0321737	0.106089
Residuals	27	2005.8	74.289	NA	0.504451	NA
Total	30	3976.2	NA	NA	1	NA
Family
	Df	SumsOfSqs	MeanSqs	F.Model	R2	Pr(>F)
Habitat	1	897.936	897.936	32.9266	0.503993	9.999e-05
Spaceflight	1	93.8074	93.8074	3.43985	0.0526522	0.0177982
Time	1	53.5882	53.5882	1.96504	0.030078	0.108489
Residuals	27	736.312	27.2708	NA	0.413277	NA
Total	30	1781.64	NA	NA	1	NA
Order
	Df	SumsOfSqs	MeanSqs	F.Model	R2	Pr(>F)
Habitat	1	382.038	382.038	30.1752	0.471347	9.999e-05
Spaceflight	1	63.4547	63.4547	5.01196	0.0782885	0.00309969
Time	1	23.1941	23.1941	1.83198	0.0286161	0.118988
Residuals	27	341.838	12.6607	NA	0.421749	NA
Total	30	810.525	NA	NA	1	NA
Class
	Df	SumsOfSqs	MeanSqs	F.Model	R2	Pr(>F)
Habitat	1	323.17	323.17	41.9671	0.582866	9.999e-05
Spaceflight	1	4.43966	4.43966	0.576537	0.00800732	0.59974
Time	1	18.9248	18.9248	2.45759	0.0341327	0.0822918
Residuals	27	207.915	7.70056	NA	0.374994	NA
Total	30	554.45	NA	NA	1	NA
Phylum
	Df	SumsOfSqs	MeanSqs	F.Model	R2	Pr(>F)
Habitat	1	281.268	281.268	63.6689	0.676371	9.999e-05
Spaceflight	1	2.37318	2.37318	0.537201	0.00570682	0.564844
Time	1	12.9306	12.9306	2.92703	0.0310946	0.0693931
Residuals	27	119.277	4.41767	NA	0.286828	NA
Total	30	415.849	NA	NA	1	NA

## Sheet: STARMAPs
# This tab gives detailed STARMAPs results comparing the Ground-vs-Flight differences in the RR-1 dataset to differences between groups of interests in other microbiome datasets. Column names are explained below.
# Level: The taxonomic level at which the test was performed.
# Overlap: The proportion of features in data1 can be matched to data2
# Data1.Group: Groups being compared in dataset1.
# Data1.F: PERMANOVA F statistic for data1
# Data1.Pr(>F): PERMANOVA P value for data1 (sample permutation).
# Data2.Group: Groups being compared in dataset2.; for the high-LET radiation dataset in mice, results from treating dose either as numeric (continious) or factors (comparing a dose to 0) are included here.
# Data2.F: PERMANOVA F statistic for data2
# Data2.sp.Pr(>F): PERMANOVA P value for data2 (sample permutation).
# Data2.fp.Pr(>F): PERMANOVA P value for data2 (feature permutation).
# cos(theta): cosine of the angel between the directions of changes in two datasets. cos.theta = 1, exact same direction; = -1 exact opposite direction; 0, perpendicular.
# Pr(cos(theta)=0): Bootstrap-determined P value of cos.theta = 0.
# omnibus.Pval: The overall test P value, taken as the max of all individual P values.
# Similarity.call: The group differences in two datasets are "alike", "opposite", or "n.s." not significantly similar.
#
Comparasions	Level	Overlap	Data1.Group	Data1.F	Data1.Pr(>F)	Data2.Group	Data2.F	Data2.sp.Pr(>F)	Data2.fp.Pr(>F)	Data2.Pr(>F)	cos(theta)	Pr(cos(theta)=0)	omnibus.Pval	Similarity.call
RR-1 vs. STS-135	Species	0.222222	Ground vs. Flight	3.28162	0.00159984	Ground vs. Flight	3.71026	0.00659934	0.0317968	0.0317968	0.328567	0	0.0317968	Alike
RR-1 vs. STS-135	Genus	0.255814	Ground vs. Flight	3.12295	0.00219978	Ground vs. Flight	4.1833	0.00749925	0.00919908	0.00919908	0.283365	0.0002	0.00919908	Alike
RR-1 vs. STS-135	Family	0.173333	Ground vs. Flight	2.99152	0.00189981	Ground vs. Flight	4.27698	0.00269973	0.278272	0.278272	0.0671784	0.0458	0.278272	n.s.
RR-1 vs. STS-135	Order	0.177778	Ground vs. Flight	4.08877	0.00389961	Ground vs. Flight	4.55695	0.00609939	0.381162	0.381162	0.0331116	0.1429	0.381162	n.s.
RR-1 vs. STS-135	Class	0.32	Ground vs. Flight	0.474915	0.818318	Ground vs. Flight	4.33635	0.00809919	0.489851	0.489851	0.0908153	0.3662	0.818318	n.s.
RR-1 vs. STS-135	Phylum	0.411765	Ground vs. Flight	0.449793	0.791221	Ground vs. Flight	3.68067	0.0122988	0.981002	0.981002	-0.146915	0.0485	0.981002	n.s.
RR-1 vs. high-LET radiation (10 days in mice)	Species	0.544554	Ground vs. Flight	3.33242	0.00069993	Increase in Dose	1.5488	0.0651935	0.363564	0.363564	-0.108795	0.3247	0.363564	n.s.
RR-1 vs. high-LET radiation (10 days in mice)	Genus	0.676923	Ground vs. Flight	3.42166	0.0009999	Increase in Dose	1.29688	0.164984	0.357864	0.357864	0.00236635	0.9871	0.9871	n.s.
RR-1 vs. high-LET radiation (10 days in mice)	Family	0.483333	Ground vs. Flight	3.13619	0.00169983	Increase in Dose	1.18393	0.282172	0.443756	0.443756	-0.0363369	0.5828	0.5828	n.s.
RR-1 vs. high-LET radiation (10 days in mice)	Order	0.382353	Ground vs. Flight	4.40551	0.00289971	Increase in Dose	0.907584	0.461254	0.594341	0.594341	0.105624	0.0492	0.594341	n.s.
RR-1 vs. high-LET radiation (10 days in mice)	Class	0.785714	Ground vs. Flight	0.552867	0.744926	Increase in Dose	1.03927	0.356964	0.00339966	0.356964	-0.179172	0.3489	0.744926	n.s.
RR-1 vs. high-LET radiation (10 days in mice)	Phylum	1	Ground vs. Flight	0.51368	0.681432	Increase in Dose	0.463615	0.681232	0.216578	0.681232	0.124796	0.5371	0.681432	n.s.
RR-1 vs. high-LET radiation (10 days in mice)	Species	0.544554	Ground vs. Flight	3.31082	0.00049995	0 vs. 0.1	1.73872	0.0371963	0.270973	0.270973	-0.229724	0.0189	0.270973	n.s.
RR-1 vs. high-LET radiation (10 days in mice)	Genus	0.676923	Ground vs. Flight	3.41769	0.00059994	0 vs. 0.1	1.37745	0.136786	0.69873	0.69873	-0.294515	0.0164	0.69873	n.s.
RR-1 vs. high-LET radiation (10 days in mice)	Family	0.483333	Ground vs. Flight	3.10383	0.00189981	0 vs. 0.1	2.87147	0.00849915	0.465553	0.465553	-0.125508	0.01	0.465553	n.s.
RR-1 vs. high-LET radiation (10 days in mice)	Order	0.382353	Ground vs. Flight	4.43701	0.00279972	0 vs. 0.1	4.59826	0.0039996	0.753425	0.753425	-0.112974	0.0013	0.753425	n.s.
RR-1 vs. high-LET radiation (10 days in mice)	Class	0.785714	Ground vs. Flight	0.550195	0.736026	0 vs. 0.1	5.2427	0.00439956	0.391761	0.391761	-0.224292	0.0625	0.736026	n.s.
RR-1 vs. high-LET radiation (10 days in mice)	Phylum	1	Ground vs. Flight	0.50255	0.69503	0 vs. 0.1	7.50712	0.00259974	0.0159984	0.0159984	-0.198813	0.0177	0.69503	n.s.
RR-1 vs. high-LET radiation (10 days in mice)	Species	0.544554	Ground vs. Flight	3.32263	0.00039996	0 vs. 0.25	1.19326	0.250775	0.442256	0.442256	-0.101894	0.2377	0.442256	n.s.
RR-1 vs. high-LET radiation (10 days in mice)	Genus	0.676923	Ground vs. Flight	3.43874	0.00039996	0 vs. 0.25	1.43137	0.10379	0.354665	0.354665	0.0147495	0.8228	0.8228	n.s.
RR-1 vs. high-LET radiation (10 days in mice)	Family	0.483333	Ground vs. Flight	3.0896	0.00159984	0 vs. 0.25	1.08969	0.360964	0.270273	0.360964	-0.121729	0.07	0.360964	n.s.
RR-1 vs. high-LET radiation (10 days in mice)	Order	0.382353	Ground vs. Flight	4.41451	0.00429957	0 vs. 0.25	0.806237	0.566043	0.466553	0.566043	-0.0113625	0.8383	0.8383	n.s.
RR-1 vs. high-LET radiation (10 days in mice)	Class	0.785714	Ground vs. Flight	0.546573	0.745025	0 vs. 0.25	0.7649	0.562644	0.30177	0.562644	0.255234	0.3066	0.745025	n.s.
RR-1 vs. high-LET radiation (10 days in mice)	Phylum	1	Ground vs. Flight	0.516767	0.687331	0 vs. 0.25	0.723639	0.518448	0.0186981	0.518448	-0.0688352	0.7457	0.7457	n.s.
RR-1 vs. high-LET radiation (10 days in mice)	Species	0.544554	Ground vs. Flight	3.31521	0.00049995	0 vs. 1	1.67183	0.0369963	0.19798	0.19798	-0.188665	0.0547	0.19798	n.s.
RR-1 vs. high-LET radiation (10 days in mice)	Genus	0.676923	Ground vs. Flight	3.40254	0.00109989	0 vs. 1	1.31152	0.169483	0.366363	0.366363	-0.105071	0.3946	0.3946	n.s.
RR-1 vs. high-LET radiation (10 days in mice)	Family	0.483333	Ground vs. Flight	3.10996	0.00259974	0 vs. 1	1.57984	0.0973903	0.39806	0.39806	-0.0950259	0.1466	0.39806	n.s.
RR-1 vs. high-LET radiation (10 days in mice)	Order	0.382353	Ground vs. Flight	4.39721	0.00439956	0 vs. 1	1.54744	0.165983	0.682632	0.682632	0.00511228	0.9	0.9	n.s.
RR-1 vs. high-LET radiation (10 days in mice)	Class	0.785714	Ground vs. Flight	0.522206	0.769223	0 vs. 1	1.66898	0.151485	0.494251	0.494251	-0.230439	0.2039	0.769223	n.s.
RR-1 vs. high-LET radiation (10 days in mice)	Phylum	1	Ground vs. Flight	0.497722	0.694431	0 vs. 1	1.75395	0.164284	0.00469953	0.164284	-0.092382	0.4669	0.694431	n.s.
RR-1 vs. high-LET radiation (30 days in mice)	Species	0.544554	Ground vs. Flight	3.33632	0.00069993	Increase in Dose	0.529465	0.965703	0.953405	0.965703	-0.0135199	0.9193	0.965703	n.s.
RR-1 vs. high-LET radiation (30 days in mice)	Genus	0.676923	Ground vs. Flight	3.41301	0.00079992	Increase in Dose	0.48026	0.984102	0.974203	0.984102	-0.0784151	0.5863	0.984102	n.s.
RR-1 vs. high-LET radiation (30 days in mice)	Family	0.483333	Ground vs. Flight	3.10272	0.00179982	Increase in Dose	0.435747	0.969903	0.466153	0.969903	0.0834176	0.3967	0.969903	n.s.
RR-1 vs. high-LET radiation (30 days in mice)	Order	0.382353	Ground vs. Flight	4.4477	0.00319968	Increase in Dose	0.289801	0.977802	0.445155	0.977802	-0.11569	0.2218	0.977802	n.s.
RR-1 vs. high-LET radiation (30 days in mice)	Class	0.785714	Ground vs. Flight	0.542738	0.749125	Increase in Dose	0.240494	0.977302	0.148485	0.977302	-0.110338	0.6746	0.977302	n.s.
RR-1 vs. high-LET radiation (30 days in mice)	Phylum	1	Ground vs. Flight	0.526098	0.684032	Increase in Dose	0.432984	0.740726	0.318668	0.740726	-0.462828	0.1517	0.740726	n.s.
RR-1 vs. high-LET radiation (30 days in mice)	Species	0.544554	Ground vs. Flight	3.32106	0.00079992	0 vs. 0.1	1.9102	0.0256974	0.20008	0.20008	-0.186168	0.0192	0.20008	n.s.
RR-1 vs. high-LET radiation (30 days in mice)	Genus	0.676923	Ground vs. Flight	3.43292	0.00049995	0 vs. 0.1	1.66712	0.0493951	0.191381	0.191381	-0.0736794	0.4287	0.4287	n.s.
RR-1 vs. high-LET radiation (30 days in mice)	Family	0.483333	Ground vs. Flight	3.13052	0.00169983	0 vs. 0.1	2.21043	0.00719928	0.571943	0.571943	0.00603014	0.9225	0.9225	n.s.
RR-1 vs. high-LET radiation (30 days in mice)	Order	0.382353	Ground vs. Flight	4.4438	0.00369963	0 vs. 0.1	1.68237	0.128387	0.621038	0.621038	-0.0345798	0.4325	0.621038	n.s.
RR-1 vs. high-LET radiation (30 days in mice)	Class	0.785714	Ground vs. Flight	0.537902	0.755824	0 vs. 0.1	1.64497	0.141186	0.161184	0.161184	0.0718321	0.6594	0.755824	n.s.
RR-1 vs. high-LET radiation (30 days in mice)	Phylum	1	Ground vs. Flight	0.502232	0.688831	0 vs. 0.1	2.14137	0.09999	0.10159	0.10159	0.123708	0.5352	0.688831	n.s.
RR-1 vs. high-LET radiation (30 days in mice)	Species	0.544554	Ground vs. Flight	3.3155	0.00029997	0 vs. 0.25	1.87756	0.0276972	0.334867	0.334867	-0.105554	0.1596	0.334867	n.s.
RR-1 vs. high-LET radiation (30 days in mice)	Genus	0.676923	Ground vs. Flight	3.4194	0.00089991	0 vs. 0.25	1.82067	0.0321968	0.264674	0.264674	-0.0244469	0.7702	0.7702	n.s.
RR-1 vs. high-LET radiation (30 days in mice)	Family	0.483333	Ground vs. Flight	3.13707	0.00139986	0 vs. 0.25	2.45993	0.00549945	0.490251	0.490251	-0.0114125	0.8396	0.8396	n.s.
RR-1 vs. high-LET radiation (30 days in mice)	Order	0.382353	Ground vs. Flight	4.42051	0.00409959	0 vs. 0.25	3.77041	0.0049995	0.516048	0.516048	-0.0407926	0.1982	0.516048	n.s.
RR-1 vs. high-LET radiation (30 days in mice)	Class	0.785714	Ground vs. Flight	0.558604	0.738026	0 vs. 0.25	5.00224	0.00319968	0.10059	0.10059	0.0859997	0.4185	0.738026	n.s.
RR-1 vs. high-LET radiation (30 days in mice)	Phylum	1	Ground vs. Flight	0.513339	0.682932	0 vs. 0.25	8.86743	0.00039996	0.637436	0.637436	-0.15926	0.0748	0.682932	n.s.
RR-1 vs. high-LET radiation (30 days in mice)	Species	0.544554	Ground vs. Flight	3.29871	0.00069993	0 vs. 1	0.624838	0.889911	0.919808	0.919808	-0.156298	0.2322	0.919808	n.s.
RR-1 vs. high-LET radiation (30 days in mice)	Genus	0.676923	Ground vs. Flight	3.42572	0.00049995	0 vs. 1	0.726912	0.80092	0.764124	0.80092	-0.0857919	0.4714	0.80092	n.s.
RR-1 vs. high-LET radiation (30 days in mice)	Family	0.483333	Ground vs. Flight	3.11028	0.00259974	0 vs. 1	0.754262	0.727327	0.326567	0.727327	0.0659065	0.4605	0.727327	n.s.
RR-1 vs. high-LET radiation (30 days in mice)	Order	0.382353	Ground vs. Flight	4.48068	0.00319968	0 vs. 1	0.46582	0.881812	0.633737	0.881812	-0.089704	0.2035	0.881812	n.s.
RR-1 vs. high-LET radiation (30 days in mice)	Class	0.785714	Ground vs. Flight	0.552727	0.746225	0 vs. 1	0.466038	0.845015	0.993401	0.993401	0.0277897	0.9014	0.993401	n.s.
RR-1 vs. high-LET radiation (30 days in mice)	Phylum	1	Ground vs. Flight	0.523466	0.672033	0 vs. 1	0.667837	0.566943	0.987101	0.987101	-0.28826	0.2292	0.987101	n.s.
RR-1 vs. low-LET radiation (low--Fe-fed rats)	Species	0.313333	Ground vs. Flight	4.39923	0.00059994	sham vs. irradiated	0.922923	0.489051	0.956204	0.956204	-0.20691	0.1453	0.956204	n.s.
RR-1 vs. low-LET radiation (low--Fe-fed rats)	Genus	0.421053	Ground vs. Flight	4.79125	0.00069993	sham vs. irradiated	0.791765	0.616738	0.991701	0.991701	0.00842163	0.9589	0.991701	n.s.
RR-1 vs. low-LET radiation (low--Fe-fed rats)	Family	0.333333	Ground vs. Flight	3.85725	0.00219978	sham vs. irradiated	2.09503	0.0372963	0.935906	0.935906	0.11511	0.0103	0.935906	n.s.
RR-1 vs. low-LET radiation (low--Fe-fed rats)	Order	0.30303	Ground vs. Flight	4.68159	0.00309969	sham vs. irradiated	2.96102	0.0128987	0.871713	0.871713	0.080745	0.0224	0.871713	n.s.
RR-1 vs. low-LET radiation (low--Fe-fed rats)	Class	0.666667	Ground vs. Flight	0.49975	0.775722	sham vs. irradiated	3.31187	0.00819918	0.0668933	0.0668933	0.0373591	0.7914	0.7914	n.s.
RR-1 vs. low-LET radiation (low--Fe-fed rats)	Phylum	1	Ground vs. Flight	0.47994	0.69793	sham vs. irradiated	4.83504	0.00119988	0.70193	0.70193	-0.0689519	0.6312	0.70193	n.s.
RR-1 vs. low-LET radiation (High-Fe-fed rats)	Species	0.313333	Ground vs. Flight	4.41352	0.00029997	sham vs. irradiated	1.76672	0.0158984	0.626537	0.626537	-0.246455	0.0575	0.626537	n.s.
RR-1 vs. low-LET radiation (High-Fe-fed rats)	Genus	0.421053	Ground vs. Flight	4.85295	0.00109989	sham vs. irradiated	1.60526	0.0641936	0.816318	0.816318	-0.110796	0.3373	0.816318	n.s.
RR-1 vs. low-LET radiation (High-Fe-fed rats)	Family	0.333333	Ground vs. Flight	3.86258	0.0019998	sham vs. irradiated	2.23448	0.0287971	0.60334	0.60334	0.0942007	0.0006	0.60334	n.s.
RR-1 vs. low-LET radiation (High-Fe-fed rats)	Order	0.30303	Ground vs. Flight	4.74448	0.00319968	sham vs. irradiated	3.63292	0.00939906	0.0776922	0.0776922	0.125277	0	0.0776922	n.s.
RR-1 vs. low-LET radiation (High-Fe-fed rats)	Class	0.666667	Ground vs. Flight	0.499048	0.770123	sham vs. irradiated	3.39495	0.00969903	0.546945	0.546945	0.325631	0.0008	0.770123	n.s.
RR-1 vs. low-LET radiation (High-Fe-fed rats)	Phylum	1	Ground vs. Flight	0.469335	0.69843	sham vs. irradiated	0.469354	0.772723	0.850215	0.850215	0.0322867	0.9074	0.9074	n.s.

## Sheet: Differential taxon abundance
# This tab gives the taxa that were differentially abundant among the four experimental groups, ordered as in Fig. 3B heatmap.
# In addition to the taxonomic level, taxon name, and the order in the heatmap (top to bottom), P-values (i.e., "kw.ep") and Benjamini-Hochberg false discovery rate (i.e., "kw.eBH") from the ALDEx2 outputs (i.e., averaged values from Kruskal–Wallis tests of the 128 Monte Carlo Dirichlet instances) are aslo included.
# test statistics for Flight vs Ground comparasion are also given, including the estimated Flight vs Ground effect size (i.e., "Flight.vs.Ground.effect") as well as P-values (i.e., "Flight.vs.Ground.wi.ep") and Benjamini-Hochberg false discovery rate (i.e., "Flight.vs.Ground.wi.eBH") from the ALDEx2 outputs (i.e., averaged values from WMU tests of the 128 Monte Carlo Dirichlet instances)
#
Level	Taxon	kw.ep	kw.eBH	order.in.heatmap	Flight.vs.Ground.effect	Flight.vs.Ground.wi.ep	Flight.vs.Ground.wi.eBH
Phylum	D_0__Bacteria;D_1__Firmicutes	6.52359e-05	0.000127907	1	0.809686	0.0591219	0.218782
Phylum	D_0__Bacteria;__	6.6992e-05	0.000129893	2	-0.377511	0.464124	0.751796
Phylum	D_0__Bacteria;D_1__Bacteroidetes	4.10485e-05	0.000125755	3	-1.02808	0.0316324	0.1468
Phylum	D_0__Bacteria;D_1__Proteobacteria	0.00539799	0.00703685	4	0.136951	0.790956	0.939975
Phylum	D_0__Bacteria;D_1__Tenericutes	0.0122781	0.0144978	5	-0.0214775	0.955957	0.965176
Phylum	D_0__Bacteria;D_1__Deferribacteres	6.02253e-05	0.000125911	6	0.117806	0.82746	0.955021
Class	D_0__Bacteria;D_1__Bacteroidetes;D_2__Bacteroidia	3.28479e-05	0.000202582	7	-1.43464	0.00694748	0.0625273
Class	D_0__Bacteria;D_1__Firmicutes;D_2__Erysipelotrichia	0.000110241	0.000231018	8	-0.308449	0.554405	0.911109
Class	D_0__Bacteria;__;__	7.85933e-05	0.000209545	9	-0.309232	0.536859	0.857463
Class	D_0__Bacteria;D_1__Firmicutes;D_2__Clostridia	0.000132124	0.000250333	10	0.469152	0.207587	0.784465
Class	D_0__Bacteria;D_1__Proteobacteria;D_2__Gammaproteobacteria	0.0037342	0.00527008	11	0.116117	0.784455	0.927036
Class	D_0__Bacteria;D_1__Tenericutes;D_2__Mollicutes	0.017717	0.0202309	12	-0.0928049	0.867151	0.936428
Class	D_0__Bacteria;D_1__Firmicutes;D_2__Bacilli	0.0109309	0.0135936	13	0.0495637	0.850934	0.937137
Class	D_0__Bacteria;D_1__Deferribacteres;D_2__Deferribacteres	6.06163e-05	0.000203166	14	0.108254	0.868772	0.938111
Order	D_0__Bacteria;D_1__Firmicutes;D_2__Bacilli;D_3__Lactobacillales	0.013226	0.0151995	15	0.570641	0.13945	0.303816
Order	D_0__Bacteria;D_1__Deferribacteres;D_2__Deferribacteres;D_3__Deferribacterales	5.83473e-05	0.000225235	16	0.260272	0.596436	0.709683
Order	D_0__Bacteria;D_1__Firmicutes;D_2__Bacilli;D_3__Bacillales	0.00140299	0.0021114	17	-1.69595	0.00362398	0.0353566
Order	D_0__Bacteria;D_1__Tenericutes;D_2__Mollicutes;D_3__Mollicutes RF39	0.0153182	0.0170895	18	0.230947	0.489292	0.640041
Order	D_0__Bacteria;D_1__Firmicutes;D_2__Erysipelotrichia;D_3__Erysipelotrichales	8.35306e-05	0.00023912	19	0.144155	0.803895	0.842526
Order	D_0__Bacteria;D_1__Bacteroidetes;D_2__Bacteroidia;__	0.000333331	0.000627401	20	-0.0128823	0.556281	0.656096
Order	D_0__Bacteria;D_1__Bacteroidetes;D_2__Bacteroidia;D_3__Bacteroidales	5.76591e-05	0.000225231	21	-0.243136	0.569748	0.680737
Order	D_0__Bacteria;D_1__Proteobacteria;D_2__Gammaproteobacteria;D_3__Pseudomonadales	0.0027411	0.0036802	22	0.536977	0.23056	0.394273
Order	D_0__Bacteria;__;__;__	9.62967e-05	0.000273048	23	0.661298	0.172849	0.328707
Order	D_0__Bacteria;D_1__Firmicutes;D_2__Clostridia;D_3__Clostridiales	0.000527966	0.000941114	24	1.06457	0.0569912	0.200245
Family	D_0__Bacteria;D_1__Bacteroidetes;D_2__Bacteroidia;D_3__Bacteroidales;__	0.0011943	0.00233496	25	-0.583421	0.216601	0.446587
Family	D_0__Bacteria;D_1__Bacteroidetes;D_2__Bacteroidia;D_3__Bacteroidales;D_4__Muribaculaceae	3.18361e-05	0.000417508	26	-1.03044	0.0428322	0.207613
Family	D_0__Bacteria;D_1__Bacteroidetes;D_2__Bacteroidia;__;__	0.00146548	0.00264798	27	-0.203434	0.562627	0.713005
Family	D_0__Bacteria;__;__;__;__	0.000279497	0.000909747	28	0.0900204	0.751339	0.836677
Family	D_0__Bacteria;D_1__Firmicutes;D_2__Clostridia;D_3__Clostridiales;D_4__Ruminococcaceae	0.000602337	0.0015447	29	0.565398	0.256747	0.544158
Family	D_0__Bacteria;D_1__Firmicutes;D_2__Clostridia;D_3__Clostridiales;D_4__Lachnospiraceae	0.00184494	0.00343929	30	0.81895	0.0996686	0.37987
Family	D_0__Bacteria;D_1__Firmicutes;D_2__Clostridia;D_3__Clostridiales;__	0.00965464	0.0128081	31	0.617562	0.190277	0.46208
Family	D_0__Bacteria;D_1__Firmicutes;D_2__Bacilli;D_3__Lactobacillales;D_4__Streptococcaceae	0.00627515	0.00870423	32	0.468613	0.291111	0.526426
Family	D_0__Bacteria;D_1__Proteobacteria;D_2__Gammaproteobacteria;D_3__Pseudomonadales;D_4__Pseudomonadaceae	0.0137866	0.0173871	33	0.320128	0.492269	0.678101
Family	D_0__Bacteria;D_1__Firmicutes;D_2__Clostridia;D_3__Clostridiales;D_4__Clostridiales vadinBB60 group	0.0136653	0.0178494	34	0.995692	0.0178467	0.150601
Family	D_0__Bacteria;D_1__Tenericutes;D_2__Mollicutes;D_3__Mollicutes RF39;D_4__uncultured bacterium	0.0329678	0.0377603	35	0.178408	0.537251	0.72096
Family	D_0__Bacteria;D_1__Firmicutes;D_2__Clostridia;D_3__Clostridiales;D_4__Family XIII	0.0248594	0.0288829	36	0.0610368	0.797476	0.862804
Family	D_0__Bacteria;D_1__Firmicutes;D_2__Erysipelotrichia;D_3__Erysipelotrichales;D_4__Erysipelotrichaceae	0.000134301	0.000617226	37	-0.117795	0.861961	0.908766
Family	D_0__Bacteria;D_1__Firmicutes;D_2__Clostridia;D_3__Clostridiales;D_4__Clostridiaceae 1	0.000261203	0.000909974	38	0.143812	0.693501	0.811794
Family	D_0__Bacteria;D_1__Firmicutes;D_2__Clostridia;D_3__Clostridiales;D_4__Peptostreptococcaceae	0.00236519	0.00418901	39	-0.620006	0.187509	0.470062
Family	D_0__Bacteria;D_1__Firmicutes;D_2__Bacilli;D_3__Lactobacillales;D_4__Lactobacillaceae	0.00483961	0.00748614	40	0.391823	0.337185	0.601227
Family	D_0__Bacteria;D_1__Deferribacteres;D_2__Deferribacteres;D_3__Deferribacterales;D_4__Deferribacteraceae	5.74955e-05	0.000422783	41	0.171824	0.671174	0.798951
Family	D_0__Bacteria;D_1__Bacteroidetes;D_2__Bacteroidia;D_3__Bacteroidales;D_4__Tannerellaceae	5.39268e-05	0.00042162	42	0.412086	0.386755	0.631953
Family	D_0__Bacteria;D_1__Firmicutes;D_2__Bacilli;D_3__Bacillales;D_4__Staphylococcaceae	0.000987752	0.00223073	43	-2.28982	0.0011655	0.0255409
Genus	D_0__Bacteria;D_1__Firmicutes;D_2__Bacilli;D_3__Bacillales;D_4__Staphylococcaceae;D_5__Staphylococcus	0.000912279	0.00614111	44	-3.0874	0.0011655	0.024223
Genus	D_0__Bacteria;D_1__Firmicutes;D_2__Erysipelotrichia;D_3__Erysipelotrichales;D_4__Erysipelotrichaceae;__	0.00654669	0.0226952	45	-0.781765	0.0863381	0.255015
Genus	D_0__Bacteria;D_1__Firmicutes;D_2__Clostridia;D_3__Clostridiales;D_4__Lachnospiraceae;D_5__Tyzzerella	0.0123712	0.0360864	46	-1.33379	0.00480769	0.0462183
Genus	D_0__Bacteria;D_1__Actinobacteria;D_2__Coriobacteriia;D_3__Coriobacteriales;D_4__Eggerthellaceae;D_5__Enterorhabdus	0.00477367	0.0170224	47	0.714501	0.121239	0.296305
Genus	D_0__Bacteria;D_1__Firmicutes;D_2__Bacilli;D_3__Lactobacillales;D_4__Lactobacillaceae;D_5__Lactobacillus	0.00128858	0.00753776	48	0.0862627	0.758395	0.867578
Genus	D_0__Bacteria;D_1__Bacteroidetes;D_2__Bacteroidia;D_3__Bacteroidales;D_4__Tannerellaceae;D_5__Parabacteroides	5.82851e-05	0.000882942	49	0.054885	0.927839	0.958089
Genus	D_0__Bacteria;D_1__Deferribacteres;D_2__Deferribacteres;D_3__Deferribacterales;D_4__Deferribacteraceae;D_5__Mucispirillum	6.00695e-05	0.000885851	50	0.0723855	0.919835	0.958925
Genus	D_0__Bacteria;D_1__Firmicutes;D_2__Clostridia;D_3__Clostridiales;D_4__Ruminococcaceae;D_5__Hydrogenoanaerobacterium	8.3074e-05	0.00112425	51	-1.28576	0.0107627	0.0744688
Genus	D_0__Bacteria;D_1__Bacteroidetes;D_2__Bacteroidia;D_3__Bacteroidales;D_4__Muribaculaceae;D_5__uncultured bacterium	0.00022159	0.00230181	52	-1.02976	0.0279174	0.136088
Genus	D_0__Bacteria;D_1__Bacteroidetes;D_2__Bacteroidia;D_3__Bacteroidales;D_4__Muribaculaceae;__	3.51425e-05	0.000809296	53	-1.04998	0.0318783	0.14082
Genus	D_0__Bacteria;D_1__Firmicutes;D_2__Erysipelotrichia;D_3__Erysipelotrichales;D_4__Erysipelotrichaceae;D_5__Turicibacter	0.000501929	0.00420954	54	-1.1006	0.033062	0.153826
Genus	D_0__Bacteria;D_1__Firmicutes;D_2__Erysipelotrichia;D_3__Erysipelotrichales;D_4__Erysipelotrichaceae;D_5__Erysipelatoclostridium	1.68915e-05	0.000787092	55	-0.0465045	0.572644	0.722318
Genus	D_0__Bacteria;D_1__Firmicutes;D_2__Clostridia;D_3__Clostridiales;D_4__Clostridiaceae 1;D_5__Clostridium sensu stricto 1	0.000795625	0.00546049	56	-0.00589928	0.85373	0.919442
Genus	D_0__Bacteria;__;__;__;__;__	0.0218763	0.0496601	57	-0.211369	0.535511	0.703405
Genus	D_0__Bacteria;D_1__Firmicutes;D_2__Clostridia;D_3__Clostridiales;D_4__Lachnospiraceae;D_5__[Eubacterium] oxidoreducens group	0.00410398	0.0156596	58	0.78056	0.0299479	0.132113
Genus	D_0__Bacteria;D_1__Firmicutes;D_2__Clostridia;D_3__Clostridiales;D_4__Lachnospiraceae;D_5__Lachnospiraceae NK4A136 group	0.00608998	0.022413	59	1.02463	0.0325703	0.151925
Genus	D_0__Bacteria;D_1__Firmicutes;D_2__Clostridia;D_3__Clostridiales;D_4__Ruminococcaceae;D_5__Ruminococcaceae UCG-010	0.00403803	0.0161363	60	1.91148	0.00152972	0.0257978
Genus	D_0__Bacteria;D_1__Firmicutes;D_2__Clostridia;D_3__Clostridiales;D_4__Clostridiales vadinBB60 group;__	0.00509876	0.0196839	61	0.918632	0.0711593	0.231835
Genus	D_0__Bacteria;D_1__Firmicutes;D_2__Clostridia;D_3__Clostridiales;D_4__Lachnospiraceae;D_5__GCA-900066575	0.0174159	0.0467403	62	1.5519	0.0019941	0.0287412
Genus	D_0__Bacteria;D_1__Firmicutes;D_2__Clostridia;D_3__Clostridiales;D_4__Lachnospiraceae;__	0.00195846	0.010061	63	1.47737	0.00511728	0.0493221
Species	D_0__Bacteria;D_1__Firmicutes;D_2__Bacilli;D_3__Bacillales;D_4__Staphylococcaceae;D_5__Staphylococcus;Ambiguous_taxa	0.00098598	0.00658508	64	-2.92415	0.0011655	0.0212483
Species	D_0__Bacteria;D_1__Firmicutes;D_2__Erysipelotrichia;D_3__Erysipelotrichales;D_4__Erysipelotrichaceae;__;__	0.00566461	0.0233453	65	-0.776399	0.0874945	0.256666
Species	D_0__Bacteria;D_1__Bacteroidetes;D_2__Bacteroidia;D_3__Bacteroidales;D_4__Tannerellaceae;D_5__Parabacteroides;__	5.92941e-05	0.00090251	66	0.0222686	0.888212	0.940628
Species	D_0__Bacteria;D_1__Deferribacteres;D_2__Deferribacteres;D_3__Deferribacterales;D_4__Deferribacteraceae;D_5__Mucispirillum;D_6__uncultured bacterium	5.91303e-05	0.000903026	67	0.0916416	0.89373	0.943564
Species	D_0__Bacteria;D_1__Firmicutes;D_2__Bacilli;D_3__Lactobacillales;D_4__Lactobacillaceae;D_5__Lactobacillus;D_6__Lactobacillus salivarius	5.69667e-05	0.000904973	68	0.416209	0.355924	0.593587
Species	D_0__Bacteria;D_1__Firmicutes;D_2__Clostridia;D_3__Clostridiales;D_4__Ruminococcaceae;D_5__Hydrogenoanaerobacterium;D_6__uncultured bacterium	8.45615e-05	0.00118033	69	-1.30813	0.0104531	0.068269
Species	D_0__Bacteria;D_1__Actinobacteria;D_2__Coriobacteriia;D_3__Coriobacteriales;D_4__Eggerthellaceae;D_5__Enterorhabdus;D_6__uncultured bacterium	0.00327894	0.0147508	70	0.800458	0.109612	0.275606
Species	D_0__Bacteria;D_1__Firmicutes;D_2__Clostridia;D_3__Clostridiales;D_4__Clostridiales vadinBB60 group;__;__	0.00607868	0.0260916	71	0.979972	0.0590672	0.207085
Species	D_0__Bacteria;D_1__Firmicutes;D_2__Clostridia;D_3__Clostridiales;D_4__Ruminococcaceae;D_5__Ruminococcaceae UCG-010;D_6__uncultured bacterium	0.00520563	0.0222664	72	1.96497	0.00157525	0.0236326
Species	D_0__Bacteria;D_1__Firmicutes;D_2__Clostridia;D_3__Clostridiales;D_4__Lachnospiraceae;D_5__GCA-900066575;D_6__uncultured bacterium	0.0159138	0.0485093	73	1.38777	0.00230369	0.0271606
Species	D_0__Bacteria;D_1__Firmicutes;D_2__Clostridia;D_3__Clostridiales;D_4__Lachnospiraceae;__;__	0.00233681	0.0123074	74	1.4729	0.0051537	0.0458939
Species	D_0__Bacteria;D_1__Firmicutes;D_2__Clostridia;D_3__Clostridiales;D_4__Lachnospiraceae;D_5__[Eubacterium] oxidoreducens group;D_6__uncultured bacterium	0.00320687	0.0144953	75	0.9623	0.0272891	0.119674
Species	D_0__Bacteria;D_1__Firmicutes;D_2__Clostridia;D_3__Clostridiales;D_4__Lachnospiraceae;D_5__Lachnospiraceae NK4A136 group;__	0.000491488	0.00411578	76	1.89736	0.00136582	0.0222514
Species	D_0__Bacteria;D_1__Firmicutes;D_2__Clostridia;D_3__Clostridiales;D_4__Lachnospiraceae;D_5__Tyzzerella;D_6__uncultured bacterium	0.010239	0.0358443	77	-1.36937	0.0038152	0.0365763
Species	D_0__Bacteria;D_1__Firmicutes;D_2__Bacilli;D_3__Lactobacillales;D_4__Lactobacillaceae;D_5__Lactobacillus;D_6__Lactobacillus gasseri	0.0134283	0.045667	78	-1.14342	0.0150422	0.0903756
Species	D_0__Bacteria;D_1__Firmicutes;D_2__Clostridia;D_3__Clostridiales;D_4__Clostridiaceae 1;D_5__Clostridium sensu stricto 1;D_6__uncultured bacterium	0.00093828	0.00631808	79	0.00822827	0.852546	0.917894
Species	D_0__Bacteria;D_1__Firmicutes;D_2__Bacilli;D_3__Lactobacillales;D_4__Lactobacillaceae;D_5__Lactobacillus;D_6__Lactobacillus reuteri	0.00150711	0.00865529	80	0.0730559	0.725707	0.840683
Species	D_0__Bacteria;D_1__Firmicutes;D_2__Erysipelotrichia;D_3__Erysipelotrichales;D_4__Erysipelotrichaceae;D_5__Turicibacter;D_6__uncultured bacterium	0.000462711	0.00401988	81	-1.09589	0.0334262	0.14898
Species	D_0__Bacteria;D_1__Firmicutes;D_2__Erysipelotrichia;D_3__Erysipelotrichales;D_4__Erysipelotrichaceae;D_5__Erysipelatoclostridium;__	1.67906e-05	0.000834482	82	-0.128495	0.585619	0.723278
Species	D_0__Bacteria;D_1__Bacteroidetes;D_2__Bacteroidia;D_3__Bacteroidales;D_4__Muribaculaceae;__;__	3.12818e-05	0.000839255	83	-1.01622	0.031077	0.137407
Species	D_0__Bacteria;D_1__Bacteroidetes;D_2__Bacteroidia;D_3__Bacteroidales;D_4__Muribaculaceae;D_5__uncultured bacterium;D_6__uncultured bacterium	0.000230057	0.00253011	84	-0.958437	0.0205602	0.111079

## Sheet: Inferred PWY gene abundance
# This tab gives the PICRUSt2-infered abundance of microbial genes averaged at pathway levels (predicted with the default reference catalog). Sample names (columns) are in the format of [Group name].[Animal ID]. The animal IDs can be matched to other RR-1 data in NASA GeneLab.
#
Pathway	Flight.M30	Vivarium.M14	Flight.M26	Basal.M6	Basal.M9	Basal.M1	Basal.M4	Ground.M38	Basal.M7	Vivarium.M16	Vivarium.M18	Basal.M8	Vivarium.M13	Vivarium.M12	Ground.M32	Vivarium.M19	Flight.M23	Vivarium.M20	Basal.M2	Ground.M33	Flight.M29	Vivarium.M15	Basal.M3	Flight.M28	Ground.M36	Basal.M5	Basal.M10	Ground.M34	Ground.M35	Flight.M24	Ground.M40	Flight.M25
PWY0-1479	19464	14221.3	10767	20942.3	25933.7	8499.67	33221.3	7764.33	20285.7	12079	12190.3	10112.7	13977.7	13438.3	16473	18293.7	13966.3	13552	28833.3	9452.67	9913.67	14506.3	13700.3	15995	12142.7	21344	15047	8526	14010.3	14181.3	14931	18
PWY-6146	54081.8	39355.9	29667.8	58060.6	77570.1	24067.2	92336.6	22625.3	56506.8	33750.2	34753.2	29739.8	38732.3	38537.9	45759.9	50835.3	39630.8	38366.2	80730.7	26395.2	28518.2	37879.5	38878.7	43203.4	33859.1	60167.7	42663.8	25880.5	39367.2	40110.7	38736.8	50.1
ASPASN-PWY	49660.5	39589.5	26018.5	58912.5	69687	23641	86312	22300	55147.5	32441	33667.5	27811.5	38176.5	37214.5	43697.5	46346.5	34983	35338	78125	24982.5	25901.5	37839	36113	41087.5	31965	56405	41846	25041.5	35381	35901	33519	48.5
BRANCHED-CHAIN-AA-SYN-PWY	85331.8	57416.5	47473.8	85735.8	123357	37171.5	140235	32679.8	82638.2	52371.8	53723.2	45950.5	56632.8	56532.5	65564	76694.2	59723.5	59371.8	123400	37891.2	38938.8	54339.5	59696.2	63442.8	47436.2	93296.2	63867	34707	60101.5	70392.2	59273	70.5
COMPLETE-ARO-PWY	56947	40859	31051.9	61733	84679	25435.1	95516.4	21799.9	57967.6	35828.2	36762.9	31821	39173.9	38636.9	44503.2	52645.4	38674.7	41116.6	85137.1	25501.3	26225.9	37382	41847.6	42114.3	32350.4	63981.1	44841.4	23985.7	40524.3	45612.7	40058.1	47.44
P4-PWY	51499.7	38776.4	28894.4	58324.4	74626.8	23863.2	88394.9	22630.3	54657.7	32418.6	34108.8	29805.2	36831.3	36379.3	43504.9	48125.8	38751.3	37582	78734.2	24960.1	28032.4	35629.8	37552.6	41709.8	31529.2	59065.9	40936.3	25461	36656.7	39991.4	35743.2	49.67
SER-GLYSYN-PWY	61558.5	41643.5	33986	61672	84779.5	26727	99657	24784	58280.5	36966	40326.5	31347	41840.5	46669	51246	55058.5	44655.5	39935.5	86387	29008.5	30925	42826.5	41210	47202	35221	67138.5	45967	25332	46860.5	48341	47175	56.5
ALANINE-SYN2-PWY	193	169	170	259	426	266	667	104	989	154	239	462	149	202	251	392	357	224	403	175	232	172	187	405	175	347	187	130	68	341	117	1
ALANINE-VALINESYN-PWY	57030	41523.5	32569.5	61811	84838	24395	98327.5	23434	55808.5	34491	36031	31447.5	39470	40023	47806	51960.5	44263	39190	84043.5	27238	31720.5	38685	42057.5	46084	34748.5	64624	45743	27119.5	39680.5	42927.5	39880	56.5
PWY0-1021	101458	67400	59961	94987	133413	41354	160485	39880	98083	61499	60894	49305	65521	63863	82707	88871	81731	68707	140187	46627	54305	65233	65715	82330	62072	105645	68919	45348	66938	80051	69874	98
PWY0-1061	71839.3	50149	41700	72869.7	101030	30048	119047	28916	69900	43493.7	44318.7	37400	48153.7	47969.7	59439.7	64264	56752.3	49029	102758	33701	39248.7	47534.3	49943.3	58166	43856.3	78297.7	53468.3	33195.7	48766.3	55302	49878	70.33
ARGSYN-PWY	61319.4	42565.4	33748.6	65174.4	91357.2	27407.2	101961	24642.8	62576	37754.8	38911	34345.6	41902.6	41042	49236.8	57172.2	44451.4	43595.6	91737.4	27813.4	30259.8	40137.4	44680.8	47732.2	36583.8	69465	48146	28006.6	41400.4	47299.2	40968.4	53.6
ARGSYNBSUB-PWY	61319.4	42565.4	33748.6	65174.4	91357.2	27407.2	101961	24642.8	62576	37754.8	38911	34345.6	41902.6	41042	49236.8	57172.2	44451.4	43595.6	91737.4	27813.4	30259.8	40137.4	44680.8	47732.2	36583.8	69465	48146	28006.6	41400.4	47299.2	40968.4	53.6
PWY-5154	60325	42565.4	33268.8	65174.4	91357.2	27407.2	101961	24642.8	62076.2	37457.4	38911	34345.6	41902.6	41042	49236.8	57172.2	43679.6	43448.6	91737.4	27801.4	30141	40137.4	44680.8	47129.2	36450.8	69465	48146	28006.6	41400.4	46928.4	40927.4	53.2
ASPARAGINE-BIOSYNTHESIS	75899	47561	41547	70992	115857	30134	117391	26403	71768	43934	43534	39275	46054	43655	53061	62582	53996	51912	106366	28520	35068	43409	51129	54246	40630	83242	56536	28820	41633	62185	39826	65
ASPARAGINESYN-PWY	42224	31284	23072	45351	57431	19042	69605	18862	48226	27186	27324	21940	31785	30991	37737	39792	33789	30013	65176	21681	23570	31770	29707	37232	29421	45792	32508	22893	30596	32518	28007	44
PWY0-1325	75899	47561	41547	70992	115857	30134	117391	26403	71768	43934	43534	39275	46054	43655	53061	62582	53996	51912	106366	28520	35068	43409	51129	54246	40630	83242	56536	28820	41633	62185	39826	65
PWY490-4	10	20	15	38	40	11	57	22	23	7	12	54	15	8	38	22	52	20	26	31	14	9	30	22	14	93	29	33	13	89	5	1
ASPARTATESYN-PWY	57097	47895	28965	72474	81943	28240	103019	25738	62069	37696	40011	33683	44568	43438	49658	52901	36177	40663	91074	28284	28233	43908	42519	44943	34509	67018	51184	27190	40166	39284	39031	53
GLUTDEG-PWY	57097	47895	28965	72474	81943	28240	103019	25738	62069	37696	40011	33683	44568	43438	49658	52901	36177	40663	91074	28284	28233	43908	42519	44943	34509	67018	51184	27190	40166	39284	39031	53
PWY-3941	9.33	17.67	15	36.67	38.33	10.33	55.67	21.67	21	7.33	12	54	14	8	37.33	23	50.67	19.33	35.33	30.67	14	9	31	20.67	13.33	90	28	31	13.67	85.67	5.33	0
PWY-3982	7504.5	5872	3959	8051	7883	3055.5	12175.5	3042	5358.5	3903.5	4685	3148	5099.5	6249.5	6926.5	4993	4014	4192	9076.5	3204.5	3053.5	6063.5	4318	5565	3799	7996	5541	2581	5531	5658.5	6239.5	7
PWY-5155	5288	8206	3020	14286	13752	5079	16075	6029	12493	5620	7392	7047	8693	7669	8462	11411	4453	6877	17185	5917	5205	7384	7975	6203	6595	11290	9132	7995	7791	4242	7569	8
CYSTSYN-PWY	55611	42746	32998	66060	80204	25309	101513	25332	58363	34434	36607	31885	39914	43106	50183	51172	46374	39814	85444	27749	32945	40443	41040	49120	35239	65261	45299	28999	40478	43704	41204	62
HOMOCYSDEGR-PWY	11	21	17	49	43	13	68	98	28	14	16	57	16	14	245	26	53	24	29	273	15	12	35	25	50	98	37	411	48	97	112	0
PWY-6292	75670.7	51167.3	43287.3	74925	102180	32114.7	121748	29988.3	74794	44984	46583.3	38528.7	50262.7	49192	62183.7	67258.7	55995.3	52298.7	107142	34682	37076.7	50277	50842.7	59872.3	45019.3	81221.3	54902.7	32730.7	51445.7	60133	52305.3	70.33
ARGASEDEG-PWY	2296	325.5	1442.5	266	321	128	1517	742	283.5	293.5	348	81	302	185.5	2153.5	352.5	2309	478.5	596.5	2444.5	1945	274.5	180	3190	1464	559	263.5	2830.5	4495.5	1624.5	2529.5	2
GLUTAMATE-SYN2-PWY	32	16	12	33	9	32	26	5	12	9	9	7	6	5	22	14	13	21	29	5	5	9	7	9	13	21	14	22	51	26	32	0
GLUTSYN-PWY	77874	69181	40457	107155	131415	41569	151490	39336	96115	56406	59567	53637	67351	63391	69569	85762	54216	63359	140893	41897	42837	62123	67790	60944	52131	99095	74795	44817	57697	57629	56231	72
GLUTSYNIII-PWY	51509	40097	28014	62777	80385	25486	92082	24594	57406	34233	37537	32298	40434	42164	45329	53443	39566	38149	83764	26633	30379	37829	40778	42205	33738	62423	44726	28232	37809	38167	38008	52
PWY-4341	21665	13279	12341	16085	28308	7376	29801	5923	16547	12563	10566	8694	11479	10557	12522	14457	13098	12892	23545	6166	7736	11081	11789	13389	8947	20024	12925	5779	11771	18039	10814	18
PWY-5505	88512.7	67761	46838.7	103458	137937	42339.7	156135	38966.3	98063	58313	61135.3	53783	66582.3	64935	73421.7	87137.7	61943	65973.7	142402	43333.3	45557.7	62525	68284	68361.3	54414.7	104641	74682.7	43239.3	62791	67962.7	60923.3	78.67
GLNSYN-PWY	108642	65083	58996	95416	147953	43082	164774	37966	99643	61614	63278	53086	64865	67965	80863	88531	77357	70217	146788	46080	51122	63535	68659	82735	59022	112833	73797	40008	72111	86107	70040	90
PWY-5921	62903	46333	42319	63287	91724	25231	115220	25478	61727	35114	34499	33240	41207	45220	58081	60809	61480	49456	84936	30920	39405	39433	46745	54315	46298	67101	42390	36333	46166	51653	43743	66
GLYSYN-PWY	41797	31112	23988	47429	63866	18982	75003	18161	50097	27774	26878	24211	32307	29752	35886	45004	34222	32504	68710	22199	23914	32177	33134	37221	27459	48679	34203	21228	29622	32177	29587	41
THREOCAT-PWY	62143.4	42092	34796.3	62539.4	86071.9	26366.9	101300	24574.1	58965.9	37045.7	38656.1	32447	40634.1	40985.3	49451.7	53573.3	44800.6	42173.9	87483.6	28346	30394.4	39835.1	42079.7	48090.6	35538.1	67892.9	45407.3	26934.3	44438.6	50235.6	43713	56.29
HISTSYN-PWY	45925.8	33853.2	24682.4	52739	71210.2	21370.6	81060	18594.8	49155	29168.8	30439	27607.2	32890.6	31546	37001	45438.8	31419	33758	73101.8	22401.2	22922.2	31667.2	35126	35823	26871.2	54737.4	37680	19642.4	33353.8	35711.6	33275.4	39.6
ILEUSYN-PWY	80849.7	53786	45671.3	80034.3	115859	34562.3	131527	31132	77562.7	49390	50378.7	42700.3	52848	52894	62170.3	71586	57936.7	56104.7	115796	35539.3	37219.3	50793.3	55908.3	60718	44874	88236.3	59481.7	33352	55185	67188.3	54704	68.33
PWY-3001	67113.7	48087.5	37258.2	72302.7	97517.5	30285.3	113674	27824.3	67797	41858.8	43552.2	37387	46641.7	46274.7	54993.2	61807	48399.7	47584.3	99593	31635.7	33404.8	45030.8	48257.5	52166.8	39708.5	75720.7	52450.2	30646.5	47192.7	52926.7	46328	59.83
PWY-5101	97923	65140	54788	97470.3	141673	42887.3	160973	37518.7	94320.7	59999	61999.3	52265.3	64775.3	64504	75435.7	88044	68580.7	68082.7	140799	43437.7	44040	62357.7	68395.3	72727.3	54254	107096	73076.3	39263.3	68491.7	81619.7	67361.3	79.33
PWY-5103	80849.7	53786	45671.3	80034.3	115859	34562.3	131527	31132	77562.7	49390	50378.7	42700.3	52848	52894	62170.3	71586	57936.7	56104.7	115796	35539.3	37219.3	50793.3	55908.3	60718	44874	88236.3	59481.7	33352	55185	67188.3	54704	68.33
PWY-5104	80849.7	53786	45671.3	80034.3	115859	34562.3	131527	31132	77562.7	49390	50378.7	42700.3	52848	52894	62170.3	71586	57936.7	56104.7	115796	35539.3	37219.3	50793.3	55908.3	60718	44874	88236.3	59481.7	33352	55185	67188.3	54704	68.33
PWY-5108	42563	30794	24447	47728	64003	19306	73475	18095	44812	26728	28018	24375	30016	29629	35479	40643	33020	30809	65367	20432	23641	29057	31967	34762	25360	49156	34294	20955	29926	33233	30495	42
LEUSYN-PWY	70670.5	49551	38664	75284	104928	32152.5	119918	27709	71338.5	44022.5	45887.5	40038	49001.5	48538.5	55612	66331	49052	49991	105790	32689.5	33869	47017.5	51513.5	53189.5	40241.5	78816	55658.5	29863.5	52388.5	56618.5	51737.5	59.5
DAPLYSINESYN-PWY	47269.2	33185.4	26786	51346.4	69353.8	21548.2	79484	19907.4	49566	28919.6	30695.2	26810.6	32411.6	31947	39292	44516.2	35612	34469.4	70196.2	22624.8	25022.6	31228.8	34350	37975.2	28435	54219.6	36410	22916.2	33099.6	37779.6	32931.2	43.2
PWY-2941	49562	35759.5	28135.8	55716	73858.8	23259.5	84607.2	22088.5	53973	30813.8	33083.5	29030.8	35087.8	34366.2	42596.5	47883.5	38356.2	37024.2	75195	24661.5	27424.5	33473.8	36870.2	40664	30984.8	57811.8	39072.8	25389	35019.2	39491	34556	47
PWY-2942	43556.8	32606.8	24518.2	50098.5	65507.2	20547.8	76056.8	19515.8	47675	27921.2	29247.8	25976.2	31675.8	30764	37683	42542.2	33326	32845	68029.8	21960.2	24015.2	29981.5	33025.5	35284.8	27791.2	50645.5	35300.2	23148.2	31258	33690.8	29882.2	41.25
PWY-5097	49562	35759.5	28135.8	55716	75118	23259.5	84607.2	22088.5	53973	30813.8	33083.5	29030.8	35087.8	34366.2	42596.5	47883.5	38356.2	37024.2	75195	24661.5	27424.5	33473.8	36870.2	40664	30984.8	57811.8	39072.8	25389	35019.2	40007.2	34556	47
HOMOSER-METSYN-PWY	52810	40378	29959	58810.3	73933.3	23966	89746.3	22822.7	55009.7	33397.7	34382	30264	37398.7	37453	43506.3	47748	39561.3	38547.3	81425	24786	27859	36456	37574	42565	32064	59144.7	40665	25571	37495	41474.7	35301.3	51
HSERMETANA-PWY	41916	32356	23706	49301	62329	20099	75914	17029	44134	26228	28137	24987	29759	29273	34576	41441	29857	31861	67336	20769	19780	29786	32570	34394	25504	49822	33842	19116	34360	35077	31549	37
MET-SAM-PWY	54058.8	41426.8	30488.6	61666.2	77769.2	25146.2	94002.4	24426	58772.6	34436.8	35964	31455.6	39707.2	39089.4	47384.6	51376.6	41896.2	39895	83505.2	27335.4	30492.4	38725.4	39747.8	44739.6	34819.2	61908.2	42994.2	28171.6	39310.4	41578.6	38048	54
PWY-4361	11021	7126.33	5810.67	8462	10335.3	3302.67	14019.3	2560.33	7123	5757	4776	4294.33	5201.33	4689.33	6671	5871	5830	5602	12423	3425.33	4038.67	5569.33	4979.67	7789.33	4487.67	9238	6466.67	2258.33	7306.67	7323.67	7815.67	8.67
PWY-5345	51516.5	39152.5	28593.7	60448.7	76974.8	24473.3	91385.5	22302	54894.2	32588.2	34659	30398.3	37550.7	36808.3	44520.8	50210.8	37974.2	37694.5	79838.3	26253.8	27112.8	36504.8	39280.5	42281	32212.3	60465.2	42516.3	25521.3	38433.2	39728.5	37077	48.17
PWY-5347	54199.6	42511.2	30014	63698.6	78454.4	25769.6	94959.4	24808.4	59105.6	34905.4	36618.8	32081.2	40230.4	39770.2	47400.4	51033	40685.6	40126.8	84628.8	27223.6	30228.6	38865.8	40020.8	44215.8	34406.4	62485	44216.2	28372.8	39406.6	41081.2	37579.2	53.2
PWY-5041	104568	71300.5	60063.5	104622	143922	45454	171405	42475	105432	63260	65791	53834.5	71143.5	70365.5	87677.5	96044.5	78878	73567.5	149264	48887.5	52328	70827	71736	83064.5	63549.5	113425	76913	46764	71066	82634	72128	96.5
PWY-6151	81799.7	55926.7	46566.7	82158	115622	35843.3	134530	33747.7	84926.7	50432.7	52297.7	42958.3	56999.7	56869.3	68859.7	77403.3	62820.7	58344.3	118808	38483.7	41986.7	55964.3	57343.7	65098	50987	89902.3	60701.3	37271.7	54408	64139	55287.3	75.67
GLUTORN-PWY	42445.3	30512	22927	47379.3	64026	19331.3	73096	16423.7	43223.7	26470	27545	24400	29702	29883.7	33527.3	40785	28109.7	30168	65519.7	19586	19373	28989.7	31734.3	32400.7	24075.7	49352.7	34431.7	17436	30418	32691	30314	34
HOMOSERSYN-PWY	48422.5	37002.5	27203	58430	74839.5	24040	87687	23121.5	55118	31110.5	33692.5	30089.5	36633.5	35870.5	44986.5	49714.5	38556	37223.5	76486.5	26559	28902.5	34981.5	38254	40940.5	33048	58413.5	40611.5	28012	36306	36786.5	35168.5	48
PWY-5344	70357	49321	39842	75741	103175	30469	118865	26324	67225	42327	44166	38547	47152	46389	56657	65809	50851	48133	101573	34259	32802	45956	51950	56919	41186	79129	54193	29556	52806	56928	50677	62
PHESYN	60019.5	41938.5	32562	63568	88754	26484	101620	21975.5	60193	37276.5	38299	33095.5	40693	40517.5	46364	55851.5	40333.5	42250	88924	26921.5	27789	39629	43733.5	45284.5	33042.5	67991.5	46850.5	22488	41500	46645	41579.5	49.5
PWY-3462	38955	26549	21156.5	39681.5	56736	16769.5	64883	13606	37777	23906.5	24299	20902	25712	25694.5	29404	35509.5	26074.5	26885	56259	16960.5	17639	25108	27736.5	29085	20929.5	43397.5	29660.5	13576.5	26349	30251.5	26431	0
ARG-PRO-PWY	23318	16026	13585.5	24544	32703.5	10218.5	38887.5	9994	23450.5	13958	14841	12457	15788	15837.5	20041	21157	18482.5	16538	33640	12139.5	13394.5	15271	16465.5	20017	14064.5	25480.5	17627.5	12460	18880.5	18428	17554.5	22.5
PROSYN-PWY	42994	31117.5	24826.5	48050.5	64474.5	19899.5	74160.5	18539	45193.5	27081.5	28427	24740.5	30512	31071	36359	41501	33500.5	31339	65774	20704	23949.5	29507.5	32205.5	35379.5	25865.5	49638.5	34544	20949	31024.5	33939	31236	41.5
PWY-6281	30869	22647.5	17210.5	32919.5	41212.5	13869.5	52270.5	13261.5	32155	19020	20570.5	16140.5	22784.5	21952	27259	29082.5	23079.5	21503.5	45568	15528	15928.5	23549	21983	25525.5	19938.5	34541	23383.5	14130	23610	24351	24584.5	29.5
PWY0-901	30869	22647.5	17210.5	32919.5	41212.5	13869.5	52270.5	13261.5	32155	19020	20570.5	16140.5	22784.5	21952	27259	29082.5	23079.5	21503.5	45568	15528	15928.5	23549	21983	25525.5	19938.5	34541	23383.5	14130	23610	24351	24584.5	29.5
PWY-6196	17885	12028	8562	16220	24129	6162	28802	5690	10850	9356	9949	6622	10510	10887	12851	11053	9453	8064	20597	6566	7660	12027	10417	11320	7642	18017	14421	3877	10383	12446	12211	16
SERSYN-PWY	61558.5	41485	33986	61655.5	84779.5	26727	99491.5	24784	55074.5	36621.5	40326.5	31347	40907	46669	51246	53062.5	44394	38469.5	85387.5	28133	30925	41289.5	41050	46018	34449	67138.5	45967	25332	46799	48341	46260	56.5
HOMOSER-THRESYN-PWY	48754	36061	27611	52107	69910	21011	82548	19664	46601	29794	30799	26734	33487	33416	39296	44397	36319	32891	71490	22226	26374	32991	34760	38785	28384	54926	38143	21564	34749	36371	34983	47
THRESYN-PWY	53031.7	41944.3	28740.7	64209.7	78883.3	25665	95262.3	24137.3	57435	34115.7	36429	31808.7	40064.3	39332.7	46830.3	51672.7	38531.3	38731.3	83123.3	27296.7	29407.3	38933	40466	43302	33584	62745.3	45177.3	27738	38954.7	38491	37809.3	51
TRPSYN-PWY	56669.7	45161	30685	69411	87233.3	27379.3	97819.3	24464	60581.3	38080.3	38931	33851.7	42378.7	41094.7	47172.7	54027.3	38062.3	42207.7	90065.3	26616.7	27081	39914	44004.7	42128.7	34446	65097.3	49323.7	29048	43307	45777.7	42694.7	49.67
PWY-3461	38955	26549.5	21157	39681.5	56736	16769.5	64883	13607	37777	23906.5	24299	20902	25712	25694.5	29404	35508.5	26075	26885	56250	16961.5	17639	25108.5	27735.5	29084	20931.5	43396.5	29660.5	13576.5	26348.5	30252.5	26431	0
TYRSYN	57819.5	38238.5	31766.5	56996	82414.5	24203.5	94627.5	19346.5	54734.5	34731	35090.5	29839	36723.5	37001	42750	51132	38571.5	39296	81312	24668.5	25471	36284	39972	42735	30157.5	63131	42536	19028.5	38986.5	45606.5	39708.5	46.5
VALSYN-PWY	99993	65282	56283.5	96187.5	141786	42190.5	160552	37650.5	93938	60721	61559	51863	64264	64526.5	75516	87057.5	70395	68752.5	141010	43093	44008.5	61661.5	67879	73696	54631	107776	72075.5	39550.5	67814.5	84166	66808.5	81.5
TRNA-CHARGING-PWY	54188.6	39173.2	30442.9	58304.3	78425.3	24230.9	92802.4	22914.4	61314.3	34904.5	35000.6	30183.5	40176.3	39161.7	46880.5	54950.6	42938.4	40135.8	83575.1	27833	29290.8	39538.7	40227	45765.6	36206	61106.3	42135.1	26592.6	37643.2	41245.7	38338.7	52.2
PWY-6406	4423	7681	1608	13568	12793	4654	14297	5411	11260	5154	6493	6602	8046	7229	7572	9730	3722	5966	15394	5303	4761	6763	7573	5264	5932	9745	8749	7498	5101	2054	3944	7
PWY-6457	3110	762	1796	952	1351	689	2927	1039	856	645	1033	1051	716	697	2156	705	2452	1024	2772	2066	1753	1124	782	2697	1639	1624	829	1939	6548	3325	3701	1
PWY-981	70838	59903	37307	94836	120688	37322	139804	32279	80999	49154	53909	46013	58868	59995	63235	78831	48266	54537	122443	36114	36092	57270	61726	54061	44970	89879	71264	38097	54257	52349	52286	64
PWY-6164	55556	34152	31457	48685	70535	21200	82610	17459	48398	30092	30906	25691	30862	30567	38334	41610	37140	37182	72511	20790	22927	31316	33515	38935	26978	57168	34467	18017	37898	50000	38828	45
PWY-5755	10	18	15	38	38	11	57	21	23	7	12	54	15	8	37	22	52	20	26	29	14	9	30	22	12	93	29	33	12	87	5	0
ARO-PWY	53616.2	35758	29522.5	53053.8	77195.2	22608.5	85977.2	19019.2	52126.2	32159	33037	28357.5	34425.8	33974.2	39777	47333.8	36509	37828	76343.2	22606.5	23421.8	32877	37459	38633.8	29049.5	58594.5	39011.2	20242.5	36375.8	43938.8	35995.8	43
PWY-6163	52969.7	36293.3	28877.7	54510	79415.3	23078	87099.7	19539.3	53369	32848	33747.3	29246.3	35613.7	35110	40258	49241.7	36298.7	38043.3	77620.7	23212	23586.7	33397.3	38773.7	38533.3	29740	59070	40512.3	20981.7	35868.3	41918.3	35051.7	42.33
PWY-6165	52969.7	36293.3	28877.7	54510	79415.3	23078	87099.7	19539.3	53369	32848	33747.3	29246.3	35613.7	35110	40258	49241.7	36298.7	38043.3	77620.7	23212	23586.7	33397.3	38773.7	38533.3	29740	59070	40512.3	20981.7	35868.3	41918.3	35051.7	42.33
CALVIN-PWY	66375.5	46024.2	36711.8	65634.3	90956.2	27368.7	109269	25614.8	69115.3	40743.5	39808	34859.8	45325.5	45995.7	53259.2	59906.7	50576.5	47304	96791.2	31635.8	34146.3	44411.3	45171.5	52391	41387.8	69456.3	47514.3	28868.8	46234.5	51271.5	43809	61
GLYCOCAT-PWY	57603.7	39056.7	32379.3	58788.3	86458.3	24875	94539.7	24034.7	59014	35083.3	36342.7	31949	39278	37368.3	46520	55622	44379	40978	83678.7	27574	29962.3	37181	42621.7	45194	35769	64537.3	44005.3	28805.7	39714	45105.3	38566.3	53
PWY-1001	34031	29588	19618	45869	47944	15728	72937	12844	33870	20272	24323	20273	26017	26920	33351	35893	25336	25321	54178	19598	15892	29456	29590	30926	21893	44903	28687	11712	27915	24798	28293	30
PWY-6143	17	1	34	0	0	0	0	4	0	0	0	0	0	0	13	0	8	0	0	2	7	0	0	16	9	0	0	8	196	118	272	0
PWY-822	50082	33829	0	51993.5	74463	22122.5	81951	21805.5	51037	30644.5	31938	26933	34783.5	33763	43786	47018	42817	35172	72357	24713.5	0	32894	36806.5	40902.5	32309.5	54720	39525	28216	36778.5	41444	36417.5	0
SUCSYN-PWY	18186	13855.3	10858.7	20526	26501.3	8647.33	33207.3	8498	21909	11773	12465.3	10647.7	14125.7	14179	17520.7	19959.7	16423.3	14804.3	28595.3	10303	11088	13775	14338.7	16701.7	13830	21444	13897.3	10364.7	13986.3	14132.7	14217.3	0
GLUCONEO-PWY	49586.7	34174.6	27764.3	49201.9	67838.7	20956.7	81260.4	19865.6	52526.3	30787.4	30003	26045.3	33926.1	33832.4	40452.9	44602.7	38472.9	35528	72165.9	23196.3	26108.6	32819.6	33569.1	40045.7	31277.3	52120.7	35874.3	23269.3	33174	37934	32486.6	46.29
PWY-6142	70447	48137.7	38968.6	68871.8	97264.1	29396.9	114556	27496.6	71152.4	43072.7	42796.4	35989.9	48107.3	48221.9	56974.9	63306.9	52136.2	48557.7	99737.4	32378.9	35809.6	47463.9	47700.7	55051.8	42638.2	74475.3	51683.9	30847.2	47359.8	52888.8	47022.8	64.11
PWY-5530	447	411	40.5	225	0	0	223.5	385	260	164	280.5	0	0	0	1364	0	69	0	148	294.5	0	0	73	0	1203.5	542.5	161	0	96.5	0	215	0
PWY-1269	4690.5	7746.5	1992.5	13748.5	12921.5	4710.5	14520	5460	11551.5	5221	6551.5	6628.5	8124	8556	7817.5	10076	3795.5	6168.5	15497.5	5127	4813	6841.5	7589.5	5574	5996.5	9915	8812	7291	7236.5	3360	7222.5	6.5
PWY-4821	30325	19630	15840	30435	40932	13580	45899	12218	34491	19170	17867	16341	19728	19356	22390	25537	21524	22601	43818	13973	14628	17248	19889	24651	17516	28952	21470	16355	22973	24371	20112	26
PWY-4861	4761	3167	2039	2926	3889	178	4577	314	3193	2412	657	2107	1749	1486	1137	334	2623	2520	4707	819	1647	722	1508	2581	2206	1913	1697	611	748	1946	514	5
PWY-5661	48643	34278.5	28014	52654	72263.5	22577.5	84188.5	21336.5	54951	30913.5	33230	27745.5	36635.5	35582.5	43314.5	52435	40430	36985.5	74441	26310.5	27278.5	35470.5	37874	41771	33551.5	56384.5	37897.5	24617	36768	38156	36287.5	47
PWY-5738	20013	13798	9951	22205	35003	9139	32650	8067	24035	13040	12742	13030	14423	12627	13303	19154	12484	15464	34547	8161	9078	12209	15490	14024	11073	22567	18499	9995	13110	16147	11949	16
PWY-5739	20013	13798	9951	22205	35003	9139	32650	8067	24035	13040	12742	13030	14423	12627	13303	19154	12484	15464	34547	8161	9078	12209	15490	14024	11073	22567	18499	9995	13110	16147	11949	16
PWY-5740	20013	13798	9951	22205	35003	9139	32650	8067	24035	13040	12742	13030	14423	12627	13303	19154	12484	15464	34547	8161	9078	12209	15490	14024	11073	22567	18499	9995	13110	16147	11949	16
PWY-5823	14199	6949.5	8095	8725.5	17006	4027.5	17901	3261	9262	8126	6654.5	4905.5	6763.5	7543	7906.5	8741	9854.5	8044.5	15004.5	4604	5205	5515	7062	8380	6521.5	9831	8364	4663	10091	11084	7938.5	8
PWY-5833	14199	6949.5	8095	8725.5	17006	4027.5	17901	3261	9262	8126	6654.5	4905.5	6763.5	7543	7906.5	8741	9854.5	8044.5	15004.5	4604	5205	5515	7062	8380	6521.5	9831	8364	4663	10091	11084	7938.5	8
PWY-6145	14957.8	8460	7826	13248.2	20455	5381.75	21479.2	5077.25	13451.2	7893.75	7658.25	7042	8278.5	8333	10430.8	10766.8	10480.2	9264.75	19529	6426.75	7202.25	7831.5	8783.5	11640.8	8149.75	14297.2	10976	7559.5	9977	11083.5	8317	13.75
PWY-6478	7141	1595.5	4163	2664.5	5280	2229	5306.5	2373.5	4475.5	2409.5	3672	2064	2264	3571	4607	4001.5	5501.5	3361.5	6124.5	3365.5	3358	2003.5	2178	5998	3399	4877	2053	2898.5	8225	7843.5	7283	4.5
PWY-66	20013	13798	9951	22205	35003	9139	32650	8067	24035	13040	12742	13030	14423	12627	13303	19154	12484	15464	34547	8161	9078	12209	15490	14024	11073	22567	18499	9995	13110	16147	11949	16
PWY0-1241	3420.33	649	2139	1189.67	2993.67	1030.33	2562.67	1043	2259	1103.33	1583	1081.67	931.67	1086.33	1853.67	1972	2373.67	1667.67	3325.33	1301	1396	849.67	1074.33	2775.67	1372.67	2675	1112.67	1180.33	4668	4719.67	5255.67	2
PWY-6139	25260	14603	13354.5	23489.5	33796	9836	36779	9528	23630	13164	13821.5	12266.5	14432.5	14633	19139	19097.5	18204.5	15847.5	33900.5	11873.5	13003	14081.5	14960.5	20913.5	14544	25410	18502	13713.5	18057	19305.5	15343	24
PWY-5659	34999.5	25855.5	19409	38508.5	52202.5	16165.5	63222	15193.5	38294	22534.5	22737.5	20373.5	25073	23533	29725.5	33315	26029.5	26613.5	56153.5	17626.5	20043	24080	25601	27282	21991	40253.5	28616	19550.5	26131.5	27120	25124.5	32
DTDPRHAMSYN-PWY	36642.5	24350.5	20044.5	37722	55609	16933.5	58121	16234	39850.5	23118.5	24115.5	20996	25883.5	25647	30886	35887.5	27914	27432	54211.5	17207.5	19176	23327.5	27374.5	28377	23542.5	41633	27283	18839.5	25170.5	29399	23991	31
GDPRHAMSYN-PWY	20013	13798	9951	22205	35003	9139	32650	8067	24035	13040	12742	13030	14423	12627	13303	19154	12484	15464	34547	8161	9078	12209	15490	14024	11073	22567	18499	9995	13110	16147	11949	16
PWY-2622	153	78	193	86	218	28	200	380	62	97	116	81	93	37	329	125	214	129	261	186	77	85	65	194	109	229	53	362	277	352	110	1
PWY-2661	9	20	18	43.5	39	11	60	22	22.5	14	14	56	15	9	42	24	52	20	28	32	14	9	33	21	14	91	34.5	31	13	88	5	0
PWY-881	100158	67564	59851	103962	148917	44167	163897	43611	102051	61262	63857	53861	69540	67481	87544	94031	85630	70333	144709	49427	57548	65751	73610	81802	64607	109395	79011	56426	73554	82886	72834	105
TREHALOSESYN-PWY	1	30	5	28	15	10	58	15	16	11	7	18	19	21	30	24	7	33	78	7	2	14	44	14	31	35	23	12	19	6	6	0
TRESYN-PWY	2	30	5	28	15	10	58	15	16	13	7	18	19	21	30	24	8	33	78	7	2	14	44	14	31	35	23	12	19	6	7	0
PWY-6082	12287	9095	6377	13220.5	18677	5518	21514	4430.5	13772	7961	7388	7442.5	8542.5	7548.5	7772.5	11091	7182	9770	20822	4752	5156.5	7819	8761.5	8496.5	6479.5	13380.5	10464	5534	9546	9477	8874.5	0
GLYCOGENSYNTH-PWY	68322.5	43282	41186.5	64082	99855	27941.5	109056	25698	65278.5	40802	41786.5	34983.5	43100	42333	52348.5	59877.5	53226	46195.5	94887	29158.5	34173.5	41710	46236	53217	36678	75034	50429.5	28073.5	44789	58455	44030.5	68
PWY-622	60980	40034	36230.7	59592	88933	25809	100528	24023.7	61646.7	37332.3	38399.7	32019	40492.3	39871.3	48680.3	56212	48137	42467	87274	27705.3	31446.7	39302	42349.7	48755.7	35163	67967	45730	26605	40920.3	51008.7	40655	61
COLANSYN-PWY	37530.8	25425.8	20898	38561.5	54778.5	17037.5	61699.8	16090.7	41106.7	23709.8	23768.7	20656.7	25942.8	25502.5	31263.5	35129.3	29135.3	27786.5	55781.2	18342.2	20319.3	24336.7	26819.8	30376.5	23694.2	41650.7	27852.5	19474.8	26547.5	30294.8	25500.5	33.83
ECASYN-PWY	77847.5	53709.2	44671.2	81552.2	112054	34208	128255	34242	77288.2	46284.8	49641	42370.2	53043.5	52828.2	67454.8	69822.2	63331.5	53691	112284	38579.8	44768.8	50988.2	55136.5	64087	49157.5	86795.8	59560.8	42309.2	58736	61822.8	55788.2	80.75
PWY-5512	14213	5334	7422	7839	20164	3363	15345	2353	10796	6801	4772	5520	5238	4681	5699	7672	8649	7906	14637	3786	4773	4068	6632	9232	4873	10651	8628	4308	7475	11031	4859	9
TEICHOICACID-PWY	58051	38457	32220.3	58446	80104.7	25096.3	94502.7	23578.3	57844.7	34178	35734.7	29270	38809	39971.7	48610.3	50824.3	43008.3	39472	80070	27258.3	29635.7	38126	38799	46101.3	35453	61611.3	44210	28986	40007.7	44082.3	37722.3	56.33
PWY-6386	51825	37426	29297.5	55898.5	75928	23340.8	89692.8	21942	56611	32665	33386.2	28846.2	37707	36767.8	44971	51417.2	41280	38088	79437.5	26072.5	28624.8	37244.8	38598.2	43718.2	33982	58641.8	40752.2	25555.8	36190.8	39370.8	36226.2	49.25
PWY-6387	53147.5	38237.8	30214	56982	77237.2	23818	91373	22846.8	57195	33271	34201.2	29228.5	38550.8	37353	46723.8	52143.5	43020.5	38552	80442.5	26660.8	29952.8	38098	39310.5	45029.2	35238.8	60204.5	41470.5	26716.2	36728	40185.2	37016.2	50.75
PWY-6397	91181	64176.5	53324.5	96536.5	128758	39945.5	151204	41738	88670.5	54328.5	58719	48509	63412	62191.5	82195.5	81425.5	76135	61348	130000	46744.5	55072.5	61904	64265	75843.5	59804	101241	70749.5	52946.5	71914.5	71784	69041.5	101
PWY-6404	58234	40190.8	33237.3	60535.2	82839.4	25647.8	95015.2	25129.4	60346.8	35693.2	36736.7	31434.6	40225.9	39574.9	49892.1	53508.6	46592.7	41205.3	84754.7	28354.8	32285.9	38508.2	41231	47577.9	37504.9	63980.1	43657.7	30322.3	41199.1	45717.2	40439.3	58.22
PWY-6454	16947.5	8996.5	10478.5	12376	20561.5	5362.5	21787	5849	11451	7962.5	7762.5	6439	8042	7770.5	13231	9413	14012	8577.5	19264	6644.5	9960.5	8285	8435	14211.5	9057	15317.5	10579	9741	11811.5	13007	10206.5	20.5
PWY-6455	14715	10329.5	8276.5	14444.5	17333	5180	23199	5568.5	8594.5	7203	8182.5	5589	8569	8253.5	12406.5	8876.5	10242	6486.5	16985.5	6362.5	7970.5	10109.5	8490.5	11826.5	7294.5	14794.5	11620.5	5804	10630.5	10480	11386.5	17.5
PEPTIDOGLYCANSYN-PWY	71031.5	48829.7	39717.3	73092	102221	30462.3	119382	28381	71594	42756.5	44623	37635.5	48740	47645.2	59051.7	65302.8	53587.5	49692.2	101931	33527	36648.8	48378.5	50735.7	56447	43231	79310	53827.5	31460	47411.7	54341.2	47535.2	64.67
PWY-5265	63525.2	44230.2	35499.9	66485.4	92203.8	27697.6	107544	25651.5	65058.8	38599.6	40287.5	34292.8	43924	43089.5	53037.9	59041.2	47797.8	44977.4	92490.4	30277.2	32851.1	43388.4	45792.2	50582.1	38862.1	71340.6	48768.2	28664.6	42958	48733.4	42977.4	58.25
PWY-6385	62791.2	43938.5	35276.7	65694.8	91472.3	27917.8	106171	26084.3	66697	39101	39991.8	33973.3	44547.7	43935.7	53313.2	59900.3	48642	45255.3	93022.2	30178.7	33397.3	43494.5	45457	50750.5	39848.5	69775.8	48794.2	30313.5	42447.5	48021.5	42182	58.83
PWY-6470	48346.6	35183	27325	52882	71153	22075.6	83616.7	20808.6	52530.1	30457.4	31484.3	27221.3	34995.4	34200.7	42266.1	47395.7	38186.7	35464.3	73875.7	24290.7	26726	34329.9	35983.3	40335.6	31621.7	55199.6	38312.9	24317.7	33862.9	36891.3	33962.4	46.29
PWY-6471	66371.6	45958.9	37050.7	69011.6	96129.9	28749	112173	26568.6	67694.1	40204.7	41913.1	35621.4	45752	44874	55124	61520.7	49791	46858.4	96265	31497	34107.7	45292.1	47707.1	52730.4	40379.9	74312.7	50732.6	29540.9	44715.7	50908.9	44707.1	60.57
PWY-6459	50	59	16	28.5	263.5	41.5	60.5	168	122	54	59.5	29.5	72.5	58.5	409.5	62	254.5	35	33	399	490.5	20.5	34.5	29.5	128	58.5	11.5	465	81.5	51.5	137.5	0
PWY-6461	5602	5288	3998	5062	4756	2060	7493	3781	2817	2726	3145	1897	4087	3371	8297	3305	7141	3121	5458	2844	5416	4608	3509	5646	5984	5561	3262	5959	3526	3237	3351	10
PWY-6462	1325	696	1693	217	184	559	320	2103	236	233	490	146	597	596	3840	123	4584	339	174	822	3453	639	104	2497	3515	883	213	4209	144	580	346	6
PWY-6463	1325	696	1693	217	549	559	320	2103	236	233	490	146	597	596	3840	136	4584	339	174	822	3453	639	104	2497	3515	883	213	4209	144	580	346	6
KDO-NAGLIPASYN-PWY	16685.7	16525	8709.43	26412.1	28683.7	9812	34496.9	11183.6	22211.7	12093.7	14283.1	12841.4	16407.9	15974.1	18630.7	19751.6	13382	13545.7	32107.9	11465.3	12434.7	15273.6	15497.4	15564.3	13925.3	23323.7	17836.4	14315	16974	11924.6	16023.6	21.14
KDOSYN-PWY	4612	7674	1947	13524	12758	4650	14245	5393	11229	5140	6481	6579	8038	7234	7446	9714	3739	5944	15377	5072	4776	6758	7552	5461	5950	9718	8731	7231	7129	3289	6912	7
NAGLIPASYN-PWY	6866	10569	2745	18247.3	17859.3	6294.67	19884	7365	15283.3	7226	8937.33	8962.67	11090.3	10188	10157.7	13188.7	5233.67	8053	21027.7	6954.67	6680.67	9469	10271.3	7483.67	8174.33	13537.3	12000.7	9640.33	8979.67	4258	8518.67	10
PWY-6467	4612	7674	1947	13523	12758	4650.33	14244.3	5393	11229	5139.67	6481	6579	8038.67	7234	7445.33	9713	3738.33	5943	15377	5072	4776.67	6758	7552	5460	5949	9718	8731	7231	7129	3289	6912.33	7
PWY0-1338	62553	40698.5	34066.5	60170	89498.5	25986	100202	23054	63294.5	38043.5	37394.5	31991	41516	42274.5	47587	54249	44037.5	43744	87018	26470	28938.5	39114.5	42159	45363	35733	64557.5	46777.5	26492	38797	47867.5	37242	55.5
OANTIGEN-PWY	38092.6	25688	21380.8	39008.6	55650.6	17233.4	61587.2	16042.6	39881.2	23652.4	24325.8	21172.6	25918.8	25495.6	31505.8	35518	28748	27932.2	55228.4	17190.6	19409.4	24131.6	27242	29181.8	23707	42240.6	28497.2	18866.6	25561.6	30265.4	25470	33.6
UDPNAGSYN-PWY	40817.5	27956.5	23513.5	41585	58230.5	17893.5	67422.5	16510.5	40314	24689.5	25586.5	21516	26956	26800	34206.5	36355.5	31093	28750.5	58193	18017.5	21012	26596.5	28551	31747.5	24751.5	45612.5	30461	18209	26889.5	32269	28277.5	38
P241-PWY	34972	26052.7	19446	40936.7	55971.7	16977.3	61454.7	16250.3	38283.7	22473.3	23881.7	21808	25931.7	24800.7	29902.3	34514	27014.7	26000.3	56687.3	17765	19149.3	23961	27668	29085	21960.7	41710.3	30011.7	19298.3	26612	28471	25106	35.33
P261-PWY	749.5	50.5	440	54	34.5	59	214	191	43	22.5	21.5	26.5	33.5	27	590	36.5	667	53.5	78	678	624.5	52.5	40	1004.5	470.5	47	28.5	744.5	1452.5	474.5	748.5	0.5
PWY-5196	31032	19137	16985	25721	35272	11207	44177	10702	20973	15868	17815	12209	18400	18261	23740	19745	18137	16136	35061	11872	10968	19683	17600	20276	14836	29628	20956	9146	23308	25219	24440	22
PWY-5198	0.5	0	0	0	0	0	0.5	0	0	1	0	0	0	0	0	0.5	0	0	0	0	0	0	0	0	0	0	0	0	0	0	0	0
PWY-5199	1	3	3	7	1	1	5	0	2	8	2	2	1	1	7	3	2	1	2	2	0	0	3	2	0	3	7	1	1	3	0	0
PWY-5207	1301	610	911	526	1427	618	2463	1298	1288	531	747	851	599	534	1565	699	877	721	1386	826	569	811	519	1258	677	921	487	1231	1268	1333	565	6
PWY-5254	41629	30436	22671	46901	63807	19485	73453	16682	43490	26452	27697	24438	29812	28221	33573	40895	28582	30099	65000	20044	20284	28930	31624	32410	24146	49019	34153	17779	30312	32616	30005	36
PWY-5963	45129	33409	25557	49753	65733	20673	80530	19599	52211	29584	29848	25493	34477	33086	40118	47727	36674	34521	71726	23929	25139	34285	34554	39041	31028	52203	35647	23033	32268	34696	32212	44
PWY-6012	6550	3237	4638	4614	2796	2840	8773	3531	6369	3488	3917	1896	3404	4050	7122	3369	7313	5077	5608	2933	5172	3241	2107	5552	5847	4389	2041	6080	5315	4276	6915	9
PWY-6174	16635	11248.3	9736.67	14233	17624.7	6247	24861.3	6046.67	11898	9069.67	9187.33	6485.33	9151.67	9526.33	14293	10625.7	12437.7	9603.33	20012.7	6381.33	8695.67	10244.7	8597.33	11845	10029.7	15711.3	10927.7	7493.33	10828.3	12292.3	11662	17
PWY-6395	152744	100128	88789	146933	209328	65785	244576	61124	150461	91167	94845	77114	100335	100697	125776	137470	115526	107631	213072	68932	75104	98448	102318	118567	90526	162716	108752	67344	102447	123497	102881	136
PWY-6476	58393	37588	32661	55405	80696	22973	91335	22173	59639	34637	33210	29137	38678	37068	47432	52463	46573	39916	81589	30030	32358	37456	39838	49674	37415	57889	42216	30534	44172	44330	39350	56
PWY-922	12804.8	8606.25	7724.75	10712	13248.8	4822.5	18709.5	5076.5	8971	6857	7010	4891.75	7008.5	7293.5	11729.2	7992.25	10461.2	7279.25	15046.8	5049	7376.25	7841	6469.25	9502.75	8405.25	11994.8	8245.75	6759.75	8165.25	9355.75	8858.75	14.25
PWY0-1433	9	17	14	36	38	10	55	22	20	7	12	54	14	8	35	22	51	19	26	30	14	9	30	19	14	87	27	30	13	83	5	0
SAM-PWY	56393	42473	31338	62312	78517	25123	98234	23826	60404	35353	36737	30555	41952	40034	49579	54619	42230	39504	85456	28843	29552	43206	41154	47562	36573	64134	45074	26184	39685	41771	41375	57
COA-PWY	46961.7	35304	26647	52962.3	66950.7	21780.7	82511	20260	51480.3	29902.3	31389	26443.7	34541	34447.3	41846	46667.3	37085.7	34573.3	72907	24131	25883.3	34280.7	34880.3	39694	31615.3	53947.7	37436.7	23860.3	35150.3	35741.7	34702.3	46.33
PANTOSYN-PWY	41084	31053	23214.4	47027.4	55635.4	19891.4	71130.6	18831.6	45284	25838.2	28012	22868.6	30049.6	29475	37505.2	39659.8	31879.4	30290.2	63709.2	20952	22672.4	30202	29695.2	34538.4	27735.8	47107.8	31898.8	21928	30980	32295.8	30587.6	40.6
P2-PWY	6518	3164	3190	4207	5592	2565	6312	2878	3597	3209	4907	2072	4151	5512	5813	4079	3826	2570	5479	2695	1984	4403	3403	3878	3159	6155	2988	1185	5613	5511	6037	1
PWY-5796	10	18	15	38	38	11	57	22	22	7	12	54	14	8	38	22	51	20	26	30	14	9	30	21	14	93	29	33	12	89	5	0
PWY0-1275	1365	58	835	73	70	26	150	460	57	24	33	78	42	69	1311	59	1365	66	65	1576	1220	35	76	1986	942	139	60	1871	2808	1005	1548	1
PWY0-501	1365	58	835	73	70	26	150	460	57	24	33	78	42	69	1311	59	1365	66	65	1576	1220	35	76	1986	942	139	60	1871	2808	1005	1548	1
PWY0-522	17971	17554	10775	26410	24528	10386	41867	11019	20624	12608	14247	11912	15842	14974	19601	18377	15324	14296	34442	11653	14342	16859	14000	17048	13100	22359	18496	15153	17755	10778	15197	30
NADPHOS-DEPHOS-PWY	41687	28198.5	23988	41591.5	58327.5	18022	67868	16738	44245.5	25563	25570	21737	28581	27983	35339	39551.5	33099.5	29742	60221.5	20321	22078.5	28551	29259.5	34556	26755.5	45294.5	30389	19213.5	29215.5	33192	30661.5	39
NAD-BIOSYNTHESIS-II	15411	11098.7	8137.67	17987	24523.3	7662.33	26233.7	6431	17968.7	10399	10358.7	9196.67	11522	10535	11426	14820.7	9781.33	12033	25077.7	6667.33	7049	10128	11715	10925.7	8697.67	16838	14229	8360	10304	11794.3	9471.67	13.33
NAD-BIOSYNTHESIS-III	56	27	22	36	49	20	105	34	27	5	18	36	16	30	53	27	26	65	55	31	32	20	17	17	38	25	17	13	27	18	21	0
NADSYN-PWY	25088.8	19638.8	13774.5	30373	39812.2	12175.8	46852.5	11462.8	29429.2	16722	17829.2	15626.5	19917.8	19317.2	22330	27716.8	18988.5	19759	41200.8	13700	13978.5	19508.8	20630.5	20884.2	16810.5	31223.8	21283	12920	18709	19108.2	18273.5	0
PWY-5653	43006	31853	23576	48406.5	64983.5	20019.5	76261	18076	48654.5	28071.5	28938.5	24914.5	32236.5	31307	36567	44130.5	32224	32211.5	68166	21849.5	22626.5	31652	33117.5	35357.5	27530	50455	34916.5	20087.5	30763	32890.5	29736	40
PWY3O-4106	56	27	22	36	49	20	105	34	27	5	18	36	16	30	53	27	26	65	55	31	32	20	17	17	38	25	17	13	27	18	21	0
PYRIDNUCSAL-PWY	39524.8	27252.8	22005.8	42072.2	58508	17906.2	67173.8	15232.2	43222.2	25139	25482.2	21606.8	28103.8	27002.8	31309	39222.2	28777.8	28961.2	60519.5	18831.2	19133.5	27401.8	29236	31526.2	23538.8	44308.5	31226.5	16988.5	27564	31287	26785	35
PYRIDNUCSYN-PWY	33257.7	26046	18225	40248	52665	16154	61969.3	15160	39017.7	22185.3	23603.7	20745	26460.3	25660.7	29507	36736	25087.7	26054	54628.7	18092.3	18512.3	25827.3	27336.3	27651	22279	41212.7	28247.3	17051	25048.3	25046.7	24198.3	31.67
NONMEVIPP-PWY	55552	38110.8	30545	57135.5	83542.8	23805.5	93519.8	20457	60699.2	35403	34458	30544.8	38948.2	37894.2	42393.8	54539.5	40103.5	40881.8	84785.2	25606	26294.2	37390.5	40839.2	43610	32745.2	61455.2	43098	22206	37335.8	43496.8	37149	47.5
POLYISOPRENSYN-PWY	43993.7	32188.3	24832.3	48595.7	64825	20363.7	75753	19284	48103.7	27966.7	29072.3	24869.7	32141.3	31627.7	38747.3	43190.3	34255	32580.7	67678.7	21992	24210.7	31343	32922	36395.3	28973.7	50712	34947.7	22481	31171	33724.3	31344.7	41.67
PWY-5122	43517	31587	24529	48109	64272	20051	73881	19000	45428	27048	28597	24528	30713	30265	37987	40883	33172	31442	65589	20907	23798	29779	32200	35041	27878	50152	34659	22164	30456	33345	30678	41
PWY-5783	6221	8409	4991	13792	12986	5234	14722	9213	11501	5403	7007	6819	8659	7871	13695	9871	12820	6317	15601	7360	11664	7418	7725	10224	10720	10769	9021	15905	5461	3289	4917	19
PWY-5785	44947	33391	25439	49568	65931	20989	79497	19852	53456	29804	30024	25553	34998	34353	40268	47806	36421	34859	71866	24162	25036	34471	34367	39105	31164	51832	35525	23115	32602	34483	32679	43
PWY-5805	6221	8409	4991	13792	12986	5234	14722	9213	11501	5403	7007	6819	8659	7871	13695	9871	12820	6317	15601	7360	11664	7418	7725	10224	10720	10769	9021	15905	5461	3289	4917	19
PWY-5806	6221	8409	4991	13792	12986	5234	14722	9213	11501	5403	7007	6819	8659	7871	13695	9871	12820	6317	15601	7360	11664	7418	7725	10224	10720	10769	9021	15905	5461	3289	4917	19
PWY-5807	42014	25430	24529	36875	53210	16639	64827	14207	38876	24040	23643	19064	24097	24142	31997	33419	31135	29070	53423	16855	20067	24700	25744	31733	22966	42297	27090	15828	26190	32725	27915	35
PWY-5816	6221	8409	4991	13792	12986	5234	14722	9213	11501	5403	7007	6819	8659	7871	13695	9871	12820	6317	15601	7360	11664	7418	7725	10224	10720	10769	9021	15905	5461	3289	4917	19
PWY-5817	6221	8409	4991	13792	12986	5234	14722	9213	11501	5403	7007	6819	8659	7871	13695	9871	12820	6317	15601	7360	11664	7418	7725	10224	10720	10769	9021	15905	5461	3289	4917	19
PWY-5893	6221	8409	4991	13792	12986	5234	14722	9213	11501	5403	7007	6819	8659	7871	13695	9871	12820	6317	15601	7360	11664	7418	7725	10224	10720	10769	9021	15905	5461	3289	4917	19
PWY-6383	35743.7	26712.7	20235	39618.7	51492.7	15644	59397.7	16400.3	38846	22423.7	22461.3	20675	25739	24642.3	31850.7	33172.3	29978	26107.7	54952	18340	21722	24198.3	25924.7	30691.7	24909.7	39446.3	27843.3	21242.3	23422.7	25680.3	22497	38.33
PWY-5123	43517	31587	24529	48109.5	64272	20051	73881	19000	45427.5	27048	28596.5	24528	30713	30265	37987	40882.5	33172	31441.5	65585	20907	23798	29779	32199.5	35040.5	27878.5	50152	34659	22164	30455.5	33345	30677.5	41
PWY-5120	43562	31708	24600	48515	64514	20177	74480	19129	46021	27125	28689	24637	30873	30363	38344	41168	33428	31506	65894	21200	23951	29992	32290	35192	27976	50300	34802	22377	30625	33442	30803	42
PWY-5121	51599.3	35957.7	28720.7	54259.5	77221.5	22619.2	87304.7	20204.2	55937.3	32650.7	32545.5	28629.3	36229.8	35367.5	41193.7	50222.5	38202	37756	78496	24088.5	25938.3	34888.8	37992.5	40778.8	31139.3	57788.3	40327.8	22749.2	35077	40182.2	35012.8	46.17
PWY-5910	35837.4	25589.4	20235.8	37456.8	49162.2	15694.2	59314.6	14620.6	34475.8	21642.2	22593.2	18607.6	23835	23775.6	30631.8	30943.4	26510.6	24578.4	51389.6	16221.2	18843.2	23930.8	24479	27666.2	22058	39378.6	27340.6	16925.2	24769.2	27292.6	25338.8	33.8
PWY-5194	22065.5	12935.5	12619	17818	27532	8186	31725	7801	15868	11786	12911.5	8819.5	13285	12971.5	17067	15118.5	13474	12238	26151.5	8768.5	7786.5	14146	13224.5	14573.5	10383.5	21852	15348.5	7398	17584	19005.5	17989	14
PWY-5529	6573.83	4934.83	4160.17	6406.33	6172.5	3079.67	11027.5	3548.83	5570.17	3485.67	4899.17	3192.67	4619.67	4626.33	6880.33	5321.33	5399	4348	8672.67	4258.17	3785	4744.5	4055	5912	4661.67	6969.83	3931.67	4453.83	9597.17	6917.83	8612.83	0
CHLOROPHYLL-SYN	3370.5	861.25	2300.25	1115.25	1318	933.75	3695.75	1326	1408.75	991.25	1674.25	757.5	1153.25	1501.75	3100	1481.5	3198.5	1264	2080.25	2489.25	2267.5	1166	840.25	3582.75	2102.25	1981	791.25	2775.5	5969.25	3713	4969.25	0
PWY-5531	3375.25	873.75	2308	1140.5	1345.25	941.25	3734.25	1336.25	1423.25	994.75	1682.75	797.75	1161.75	1505.5	3118.25	1497	3224.75	1278	2102	2504.5	2274.5	1172.25	862.5	3593.25	2108.75	2049.25	810.75	2791	5976	3756.25	4972	0
HEME-BIOSYNTHESIS-II	6215	1369.5	4594	1891	2175	1758	4733	3140.5	2561.5	1571.5	2851.5	1373.5	2052	2774.5	6256.5	2314	7360	2120.5	3083.5	4730.5	5387.5	1980.5	1463	6939.5	4315.5	3068.5	1162	6374.5	11291.5	6820	9483	9.5
HEMESYN2-PWY	50231	29937.5	28214	45064.5	66758.5	20333.5	78648.5	17804.5	48228	28899	29973	23957	31591	32184	38583	44771.5	35949.5	33834.5	68837.5	24253.5	23153	31555.5	33067.5	40124.5	27936.5	51170	34664	20823	39677.5	41218.5	37250.5	42
PWY-5918	19076.8	14465.8	10762.8	20013.8	24356.8	8454.4	31903.6	8422.4	17401.2	11112.6	12951.8	9891.4	13338.4	13704.8	16990.4	16204	13378	12455.8	26876.6	9960	9734.2	13654	12882.4	15060	11622.8	21009.4	13907.8	9675.6	18496.6	16598	17909.2	17.4
PWY-5920	9213.25	7164.5	5730	9389.5	8982.75	4521.75	15141.2	5136.75	8189.25	5004.25	7068.25	4664.75	6763	6792.25	9765.75	7629.75	7930.75	6280.75	12437	5880	5714.75	6903.25	5936.5	8081	6645	9895.5	5644.75	6635.25	12862.8	9558.5	11539.5	10
PWY0-1415	34003.3	20030	19490.3	30090.3	44543	13607	52496.7	12452	32192	19289.3	20018	16007.7	21107	21499.3	26513	29871.7	25531	22595.7	45917.7	16690.3	16621.3	21082.7	22076	27656.3	19167	34204.3	23150	15159.3	28068.7	28196	26372	30
PWY-1422	76381.5	50081.5	44410.5	73505	104702	32903	122344	30583	75252	45590.5	47434.5	38611.5	50182	50356.5	62924	68757.5	57814	53835	106564	34496	37566	49234	51189.5	59303.5	45275	81448.5	54404.5	33704	51236.5	61834.5	51445.5	0
PWY-5851	6188	8344	4940	13655	12855	5197	14494	8916	11418	5363	6962	6650	8610	7824	13020	9791	12660	6247	15511	6603	11539	7383	7617	10154	10567	10484	8920	14759	5320	3022	4594	19
PWY-5852	6188	8344	4940	13655	12855	5197	14494	8916	11418	5363	6962	6650	8610	7824	13020	9791	12660	6247	15511	6603	11539	7383	7617	10154	10567	10484	8920	14759	5320	3022	4594	19
PWY-5853	6188	8344	4940	13655	12855	5197	14494	8916	11418	5363	6962	6650	8610	7824	13020	9791	12660	6247	15511	6603	11539	7383	7617	10154	10567	10484	8920	14759	5320	3022	4594	19
PWY-5860	18057	18287.2	9408.2	29833	34371.2	11323.2	39416.8	11477.2	25238.2	14002.6	16070.2	14472.8	18326.2	17915.2	19784.8	23554.8	14399	15731	36816.4	11714	12377.2	16998.8	18400.6	15994.4	14663.2	25897	21289.6	15059.6	14972	12273	13740.4	20.8
PWY-5861	18418.4	18432.8	10087.8	29881.8	34417.4	11439.2	39512.6	12241.8	25288.2	14052.4	16174	14527.2	18448.8	18043.6	21016.4	23587.4	16228.8	15805	36863.6	12131.2	13760.6	17129.8	18437.2	16990.2	15623.4	26115.4	21344	16747	15046.2	12537	13936	23.2
PWY-5862	18418.4	18432.8	10087.8	29881.8	34417.4	11439.2	39512.6	12241.8	25288.2	14052.4	16174	14527.2	18448.8	18043.6	21016.4	23587.4	16228.8	15805	36863.6	12131.2	13760.6	17129.8	18437.2	16990.2	15623.4	26115.4	21344	16747	15046.2	12537	13936	23.2
PWY-6262	6221	8409	4991	13792	12986	5234	14722	9213	11501	5403	7007	6819	8659	7871	13695	9871	12820	6317	15601	7360	11664	7418	7725	10224	10720	10769	9021	15905	5461	3289	4917	19
PWY-5837	21024.2	20773	10525.2	33877.5	39750.2	12854.8	45647.5	12117.5	28693.2	16162.5	18347.2	16428.5	20755.2	20438	21476	26995.8	14833.8	18102	42142.8	12991.8	12586.8	19402.8	21096.5	17454.5	15687.2	29750.2	24382	15134.8	17385	14585.8	16027	21.25
MENAQUINONESYN-PWY	10079	16158	3646	27295	25749	9963	28844	11539	22814	10606	13561	13256	16821	15082	17387	19577	7504	12575	31108	10763	9622	14319	15277	10870	14259	20293	17724	15882	12475	5332	10963	14
PWY-5838	19549.8	20114	10498.4	32629.2	37014.2	12487.8	42432.2	13471.6	27599	15139.8	17587.6	15868	20203.4	19607.6	22981.8	25560	16994.4	17128.4	40011.4	13228.6	14735.6	18636.4	19983.6	18114.6	17289.6	28234	23138.4	18428.2	16522.8	13209.2	15340.8	24.6
PWY-5839	10079	16158	4940	27295	25749	9963	28844	11539	22814	10606	13561	13256	16821	15082	17387	19577	12660	12575	31108	10763	11539	14319	15277	10870	14259	20293	17724	15882	12475	5332	10963	19
PWY-5840	26708.4	23518.2	14406	37245.8	45059	14768.8	52453.2	14470.4	33074	18867.2	20914.8	18317	23291	22861.8	26642.2	30269.6	20657.4	21679	47575.8	15127.6	16416.2	22092.8	23587.4	22416.4	19738.8	34539.6	26752.2	18412.8	20668.6	19096.4	19940.4	27.8
PWY-5844	10079	16158	3646	27295	25749	9963	28844	11539	22814	10606	13561	13256	16821	15082	17387	19577	7504	12575	31108	10763	9622	14319	15277	10870	14259	20293	17724	15882	12475	5332	10963	14
PWY-5845	19549.8	20114	10498.4	32629.2	37014.2	12487.8	42432.2	13471.6	27599	15139.8	17587.6	15868	20203.4	19607.6	22981.8	25560	16994.4	17128.4	40011.4	13228.6	14735.6	18636.4	19983.6	18114.6	17289.6	28234	23138.4	18428.2	16522.8	13209.2	15340.8	24.6
PWY-5849	10079	16158	3646	27295	25749	9963	28844	11539	22814	10606	13561	13256	16821	15082	17387	19577	7504	12575	31108	10763	9622	14319	15277	10870	14259	20293	17724	15882	12475	5332	10963	14
PWY-5850	19190	19982.6	9818.8	32582.4	36970	12385	42337	12707	27550.8	15093	17484.8	15814.6	20081.2	19485.8	21754.8	25528.6	15165.6	17056.6	39965	12811.8	13352.2	18510	19947.6	17119.4	16331.2	28020.2	23084.6	16742.4	16449	12945.6	15145.2	22.2
PWY-5890	10079	16158	4940	27295	25749	9963	28844	11539	22814	10606	13561	13256	16821	15082	17387	19577	12660	12575	31108	10763	11539	14319	15277	10870	14259	20293	17724	15882	12475	5332	10963	19
PWY-5891	10079	16158	4940	27295	25749	9963	28844	11539	22814	10606	13561	13256	16821	15082	17387	19577	12660	12575	31108	10763	11539	14319	15277	10870	14259	20293	17724	15882	12475	5332	10963	19
PWY-5892	10079	16158	4940	27295	25749	9963	28844	11539	22814	10606	13561	13256	16821	15082	17387	19577	12660	12575	31108	10763	11539	14319	15277	10870	14259	20293	17724	15882	12475	5332	10963	19
PWY-5895	10079	16158	4940	27295	25749	9963	28844	11539	22814	10606	13561	13256	16821	15082	17387	19577	12660	12575	31108	10763	11539	14319	15277	10870	14259	20293	17724	15882	12475	5332	10963	19
PWY-5896	19549.8	20114	10498.4	32629.2	37014.2	12487.8	42432.2	13471.6	27599	15139.8	17587.6	15868	20203.4	19607.6	22981.8	25560	16994.4	17128.4	40011.4	13228.6	14735.6	18636.4	19983.6	18114.6	17289.6	28234	23138.4	18428.2	16522.8	13209.2	15340.8	24.6
PWY-5897	19549.8	20114	10498.4	32629.2	37014.2	12487.8	42432.2	13471.6	27599	15139.8	17587.6	15868	20203.4	19607.6	22981.8	25560	16994.4	17128.4	40011.4	13228.6	14735.6	18636.4	19983.6	18114.6	17289.6	28234	23138.4	18428.2	16522.8	13209.2	15340.8	24.6
PWY-5898	19549.8	20114	10498.4	32629.2	37014.2	12487.8	42432.2	13471.6	27599	15139.8	17587.6	15868	20203.4	19607.6	22981.8	25560	16994.4	17128.4	40011.4	13228.6	14735.6	18636.4	19983.6	18114.6	17289.6	28234	23138.4	18428.2	16522.8	13209.2	15340.8	24.6
PWY-5899	19549.8	20114	10498.4	32629.2	37014.2	12487.8	42432.2	13471.6	27599	15139.8	17587.6	15868	20203.4	19607.6	22981.8	25560	16994.4	17128.4	40011.4	13228.6	14735.6	18636.4	19983.6	18114.6	17289.6	28234	23138.4	18428.2	16522.8	13209.2	15340.8	24.6
PWY-6263	8150	12283.5	4318.5	20543.5	19367.5	7598.5	21783	10376	17157.5	8004.5	10284	10037.5	12740	11476.5	15541	14724	10162	9446	23354.5	9061.5	10643	10868.5	11501	10547	12489.5	15531	13372.5	15893.5	8968	4310.5	7940	16.5
PWY-5027	6221	8409	4991	13792	12986	5234	14722	9213	11501	5403	7007	6819	8659	7871	13695	9871	12820	6317	15601	7360	11664	7418	7725	10224	10720	10769	9021	15905	5461	3289	4917	19
PWY-5863	25893.2	23105.6	14019.8	36853.8	44749.2	14435.2	51509.8	14284.4	32208.8	18404.8	20519.4	18124.6	22901.4	22551.4	26081.2	29862.8	20382.4	20856.8	46940.2	15050.6	16243	21651.6	23371.8	21997.8	19105.2	34078.6	26520.4	18270.6	20107.2	18621	19177.8	27.8
PWY-5855	51215	33480.7	29814	49199.3	70039	21990.3	81751.7	20457	50300	30472	31693	25810	33539	34070	42200	46006.3	38665.7	35984.3	71242.7	23088.7	25130.3	32943.3	34202.3	39702.7	30266.7	54495	36415.3	22560.7	35033.3	41727	35501	0
PWY-5856	51215	33480.7	29814	49199.3	70039	21990.3	81751.7	20457	50300	30472	31693	25810	33539	34070	42200	46006.3	38665.7	35984.3	71242.7	23088.7	25130.3	32943.3	34202.3	39702.7	30266.7	54495	36415.3	22560.7	35033.3	41727	35501	0
PWY-5857	51215	33480.7	29814	49199.3	70039	21990.3	81751.7	20457	50300	30472	31693	25810	33539	34070	42200	46006.3	38665.7	35984.3	71242.7	23088.7	25130.3	32943.3	34202.3	39702.7	30266.7	54495	36415.3	22560.7	35033.3	41727	35501	0
UBISYN-PWY	51049.3	33421.3	29750.3	49054	69835.7	21953	81607.7	20443.3	50189.7	30415.7	31643.7	25755.3	33487.7	33601	42055	45866.3	38604.3	35919.7	71080.3	23051.7	25107.7	32869	34151.3	39642.3	30240	54343.7	36286	22546.3	34917.7	41681	35363.7	0
GLUT-REDOX-PWY	26	122	18	97	82	95	372	106	99	44	38	87	51	65	281	47	82	49	57	283	51	56	46	35	85	149	76	437	57	101	116	0
GLUTATHIONESYN-PWY	1724	627	5626	823	414	332	921	5017	1944	425	601	156	539	296	6023	196	15198	825	317	1946	11456	319	428	8334	4035	587	459	10696	378	1854	1091	19
PWY-4081	4947	3086.5	2430.5	3700	4036	1916.5	7409.5	1360	5568	3538.5	2510	1982.5	2506	3309	3157	3493	3676	4019	5740.5	1891	1689.5	2194.5	2371	3853.5	2648	3813	2228	1630.5	2310.5	3426	2870	2
PWY1G-0	1464	2552.33	529.67	4499.67	4238	1545.67	4730	0	3733.67	1716.33	2155.67	2175.33	2671.67	2399	2433	3228.33	1204	1972.33	5116	1671	0	0	2508.67	1738.67	0	3209.67	2905.67	2350.67	1682	652.33	0	0
THIOREDOX-PWY	75196	52850	43060	72412	99270	31291	122540	31267	78947	47131	45420	36964	51884	55462	64676	66458	64101	52886	102433	35079	44985	51179	49753	62613	49576	76116	52697	38426	49881	55211	50097	76
PWY-5663	8982	10886	5443	18076	17579	6060	20632.5	7395.5	15447	7505.5	9096	8709	10601.5	9699.5	10823	13362	7376.5	9657.5	21677	7172	7019.5	9149	9976.5	8760	8602	14595	10530	9782	9107.5	7605	8829	11.5
PWY-5188	26076	20774.3	14160	29886.3	37545.3	12155	46227	11541	25694	16335.7	18217	14688	19484.3	19403.3	22846.7	23888.3	17388.3	17793.7	39938	12934.7	12632	19885.3	19249.3	19919.7	15648.7	30735.3	21327	11876.3	21807.7	21282	22041	22.67
PWY-5189	11196	10836	6362	14797	14226	6540	21678	7055	12246.5	7390.5	9969.5	7048.5	10208	9708	12683	11196.5	8501.5	8919	18619	6849.5	6042	10302.5	9233	9070	8484	14566	9018.5	6896	13595.5	11117.5	12910	10.5
BIOTIN-BIOSYNTHESIS-PWY	77778.7	55100	45268.8	81614.7	110836	34351.2	130934	33296.8	78954.2	47945.7	49681.8	42235.2	53871.7	54344.2	66087.8	71891.7	61649.7	55426.7	113560	37517.2	42243.5	52178.5	55302.8	63163.8	48102.7	85827.5	58908.3	38696.3	55484	60942.2	54287.5	75.67
PWY-5005	15135	16754.3	7866.33	29319.3	33273.3	11745.7	36919.7	11826.3	27096.3	13499.3	16318.3	14822	18261	17844.7	18269.3	24938.7	11884	16652.7	37019.3	11521	10741	15954.3	18127.3	14401.3	13657.7	25423.3	19649	14512.7	16123.7	12440	15433	16.33
PWY0-1507	18184	17430	10034	30451.5	37146	12954	41142	12356.5	29361.5	15083	17962.5	15686	19302.5	19555	19976	27707.5	14131.5	18880	40154	12211.5	11374	17151	19631	16238.5	14579.5	28460	20745.5	14569	18099.5	16046.5	17779.5	17.5
PWY-6519	98844	69866.5	57152.2	101850	137924	42534.8	163801	41547.5	97931.2	60247.2	61912	52574.5	67653.5	68226.2	83314	88500.8	77630.5	68899	141354	47042	53213.8	65681.8	68846.8	79367.2	61046.2	106875	73543.8	47946.2	68956.2	76531.5	67309.5	96.5
PWY-6578	9037	15403	3531	27055	25528	9329	28475	10766	22566	10332	13030	13094	16178	14424	14856	19401	7389	12198	30750	10140	9475	13561	15120	10727	11814	19350	17456	14400	12172	5227	10740	14
PWY-5443	13943	7835.5	8058	8842	13442.5	5013.5	19060.5	4562	10631.5	7728	7039.5	5444	6668.5	6344	8670.5	8658	8733	9047	17828	4712.5	5443	7080.5	6056.5	9499.5	6388.5	12387.5	6050	4040	10236	12882	9591.5	11.5
PWY-5509	34055	20906.2	19357	27757.5	40861.8	13383.8	50202.2	10405	29344	19732	18499.5	15293	18686.8	18829.2	21753.8	25621	22096	23260.8	45428	11909.2	12895.2	18478	19502.2	23486.8	16327	32235.2	20684.5	10816.5	24552.2	29178.5	22841	25
COBALSYN-PWY	38311	23561.7	21690.7	32326	47589.7	15522	56911.3	11963.3	34674.3	22124.3	21397.7	18085.7	21248	21794	24720.3	30053.7	24950	26660.3	53228.3	13887	14538.3	21032.3	22613.3	26833	18572.7	37999	23830.7	11998.3	26625.7	33334.3	25267	28.33
P381-PWY	30578.3	18242.1	17580.8	23738.7	36180.6	11662.3	44677.5	8955.3	24637.8	17421.3	16269.6	12822.9	16416.8	16253.4	19504.3	22188	19709	20025.3	39142.9	10603.2	11286.9	16596	17119.5	20517.8	14290.8	28138.4	18565.8	9609.2	22597.4	26512.2	20649.6	22.1
PWY-5507	49395.1	31041.3	28312.7	43015.7	62469.4	20015.1	75066.9	17196.9	44203.3	28740.6	28526	22930.9	29464.1	29531.7	35915.1	39697.1	34062.3	33641.4	66068.9	19477.3	20953.1	29280.3	30146.7	35613.9	25975.4	49092.1	32379.9	18203.7	34777.4	41263.3	33724.3	39.43
PWY-6268	48495	38639	26766	55030	66522	21842	85600	18662	48377	30456	31616	27784	34166	35358	38182	44357	33422	36016	74839	21437	21355	32781	35499	36631	29235	53797	36951	18796	36914	38578	34796	41
PWY-6269	34055	21120.8	19357	28194	41377.2	13383.8	50986.5	10405	29344	19732	18499.5	15395.8	19009.2	19056.8	22223.8	26528.8	22386.8	23260.8	45428	12513.8	13138.5	18649.2	20163.2	23486.8	16807.8	32393.5	20799.2	11059.2	24751.8	29178.5	22841	25
PWY-6167	17547.2	14447.4	9928.8	22105.8	25981.6	9976.6	30677.4	10013.4	20196.8	12351.2	13696.4	10746.8	14656.4	14080.8	18320.6	19219.8	13779	13848.6	28341.4	10241	10189	13581.2	14329	14585.4	13278.6	21258.2	15234.8	11668.8	15904.2	14460	15851.2	17.6
RIBOSYN2-PWY	29437.8	22894.5	16448	34489.2	43005.8	15040.8	50226.2	14821.5	32631.5	19483.5	21007.5	17237.8	22824.2	22285.5	28580	30066.8	22781.8	22093.2	45715	16062.2	16617.5	21758	22745.2	24439.2	21073.2	34476.8	24322.5	17501.5	23910.5	23134.2	23931	28.75
1CMET2-PWY	44237	32432	25023.8	49437.6	65350.4	20307.2	77276.6	19163.8	50274.6	28365	28744.2	25404	32606.4	32172.8	38365	44781.2	35108	33494.2	69600.4	22730.8	24370.4	31982.8	33507	37567	29018	50693.8	34883.2	22305.2	31633.8	34635.6	31409.8	43.4
FOLSYN-PWY	41771.7	32286.3	22935.2	49336.3	63642.3	19430.3	72951	19172.7	48288.5	27304.7	27897.2	25570.2	31801.2	30641.5	36758.8	41525.3	32577.5	31803	67071.7	21668.8	23709.7	29761.3	32268	34753.8	28134.5	48544.5	34550.3	22803	28130.7	31187	27794.2	42.67
PWY-2161	45483	32257	25797.5	49903	67100.5	20268.5	77655.5	19571	51080.5	28676	28564	25810	32611.5	31944	39039	43979.5	36035.5	33942.5	70055.5	22781	25219.5	31555	33639	38200.5	29057.5	51015	35201.5	22814	30700	35377	30996.5	44.5
PWY-2201	43730.3	31307.3	24917.2	47696.7	64630.3	19790.3	75305.5	18191.3	47799	27531.7	28036.5	24590.7	31614.8	30809.7	37331.2	43711	34317	32221.3	66730.8	21997.7	23328.5	30967.7	33009.7	36755.7	28028.3	49426.5	34326.2	21339.7	31524.5	34169	30825.2	41.17
PWY-6147	36152	29772.5	18811.5	44128	54191	16004	62782.5	16658.5	43566	24076	23225.5	23333	28352.5	26163.5	30843	34850	27596.5	28359.5	60357.5	19415.5	20784.5	25339.5	27745	30667.5	25550.5	40458	29858	21149.5	24133	25231	22035	38
PWY-6543	2292	884	1611	935	1234	828	1986	1082	2543	637	820	949	973	605	2629	958	2236	1606	1215	2399	1892	774	708	3280	1637	1040	537	2888	5216	2793	5046	3
PANTO-PWY	20247	14979.5	10851	20720	24107	7954	29568.5	8431	18590	11723.5	11629	10572.5	12886.5	11840	16153.5	14314.5	13245	12766.5	28067	10172.5	9834.5	12422	12066	15982	11652	20355.5	13870.5	9799	16818.5	16405	16080.5	19.5
THISYN-PWY	41173	31119.5	22396	47894.5	60954.5	19104.2	72015.2	18119.5	47030	26856.5	27382.5	24468	31433	30886.8	36359.2	42242	30698.2	31162	65645	22603.2	22746.5	29813.2	31640	34887.5	28442.2	47130.2	33246.5	21815.5	31547.2	30501.2	30797	39
PLPSAL-PWY	44524.5	24003	26224.5	32090.5	49543	15064	57505.5	17410	29765.5	21970	24240.5	17402.5	24278.5	25826.5	35325	27750	35766.5	22932.5	48596	18862.5	23591.5	24500	22958.5	33835.5	25657.5	39912	25455	20469	31840.5	34845.5	30016.5	44.5
PWY0-845	36752.6	24063.4	20907.4	35099	49833.2	15285	56941.4	15773.8	33714.4	21403.8	23214.6	18460.6	24688.6	25013.4	31164.2	31122	28671.2	23504.4	50493.6	17549	19754.2	24110	24319.8	29207	22996.2	38794.2	26291.6	18111.6	27236.2	29109	25996	35.6
PYRIDOXSYN-PWY	24831.8	19996.8	13508.8	31209.2	40709.2	12737	45985.8	12361	30067.8	17054.5	18518.8	16019.5	20731.5	20162.2	23154.5	27456	18890.5	19400.5	42662.5	13773	14091.2	19577	20808.2	20956.2	17404.2	30966.8	22319.8	14212.8	19906.8	19785.8	19214.8	24
PWY-3161	886	662	568	913	776	451	1336	438	944	526	526	679	557	1634	942	581	781	818	914	427	438	392	413	572	559	851	439	334	848	1255	972	0
PWY-5025	886	662	568	913	776	451	1336	438	944	526	526	679	557	1634	942	581	781	818	914	427	438	392	413	572	559	851	439	334	848	1255	972	0
PWY-5026	3579	1642	1501	1234	3404	589	3609	745	1375	1573	1321	947	1632	2040	1392	1337	1465	739	2392	860	1753	1748	1008	1939	1127	2435	1741	170	856	1205	1765	3
TRPIAACAT-PWY	0.5	0	0	0.5	1.5	0	5	38.5	1	0.5	0	0	0	3	104	1	0.5	0	0.5	122.5	0.5	0.5	1	0	19	0	0	189	18	0.5	53.5	0
PWY-5052	14.5	26.5	22.5	56	58	16	84.5	31.5	32.5	10.5	18.5	81	21	12	58.5	37	0	29.5	78	44.5	21	13.5	49	34.5	18.5	141	42.5	48	22.5	130.5	7.5	0
KDO-LIPASYN-PWY	82204	60789	46798	89111	108598	35724	138510	39865	75290	47395	53581	43157	57284	56902	76847	68820	66640	52363	115291	44062	52597	58057	54920	69885	55001	93087	62488	49467	70275	60682	65249	97
LPSSYN-PWY	19135.4	16512.6	10160.8	25507.2	29113.1	9891.11	35042.2	11510.7	21723.6	12609.7	14849.2	12618.8	16618.9	16378.9	19596.6	19266.9	14979.8	13743.3	32147.6	11803.1	12983.7	15646.3	15324.4	16602.3	14590.3	23670.6	17707.6	14400.2	18263.7	13952.8	17150.9	22.56
PWY-5143	30779	30673	15229	51171	60287	18914	65928	20020	48235	23752	25661	26339	31837	29160	31818	39230	23510	28397	66593	22327	20141	26823	31063	27582	25142	39920	37799	28264	31477	21425	28216	29
PWY0-1264	58469	40597	36515	63240.5	83307	26178.5	101616	24779.5	56275	34360	38449.5	30949.5	39198	39059	51810	55463.5	48463.5	40362.5	83222.5	29757.5	33400.5	40798	43174	50584.5	34589.5	68767.5	44637	27943.5	48228	48630	50426.5	60
PWY-3561	671	0	407	0	0	0	2	169.5	0	0	0.5	0.5	1.5	0	519	3.5	649	0.5	29	642.5	589	0.5	3	969	422.5	3.5	0	719	1375.5	449	712.5	0.5
FASYN-ELONG-PWY	54606.3	38467.7	31934	55675	74915.3	23189.7	90431.7	22975.3	53292.7	32555	33668.7	28657.3	36856.3	37241.3	45720.3	48792.3	44031.7	37034.7	77954.3	26637	30422	36378.3	37688.3	45463.7	33565.7	58539.3	40679.3	27740	42164.7	42750	40072.7	54.33
FASYN-INITIAL-PWY	66900	49386.3	40450.3	75442	94127.3	30316.7	116355	31700	64908.7	39864.7	44937.7	36351.3	47308	47387.3	62559.7	61859.7	56188.3	45411.3	96534.3	35767.3	41796	48125.3	48729.3	58723.7	43164	78574	52717.3	38416.7	56516.3	52462.7	56242.7	75.67
PWY-4381	59248	43685	37276.5	68607.5	86892	27613	105278	27617.5	59718	36099.5	40616	32948.5	42320	42630	55416	58379.5	50962.5	41935.5	87156	31620	36395.5	43159.5	45634	53143	37245.5	71317.5	47832	32891.5	49637	48353	51739.5	65
PWY-5080	41117.5	30410	23416	44595.5	54339	17888.5	69300	19943	37681	23716	26817.5	21605.5	28665	28513.5	38446.5	34452.5	33345	26229	57694.5	22045.5	26307.5	29049.5	27475	34976	27510.5	46596.5	31260.5	24748.5	35183.5	30382.5	32677.5	0
PWY-5965	82204	60789	46798	89111	108598	35724	138510	39865	75290	47395	53581	43157	57284	56902	76847	68820	66640	52363	115291	44062	52597	58057	54920	69885	55001	93087	62488	49467	70275	60682	65249	97
PWY-5966	28	41	34	80	99	24	119	44	55	17	25	114	36	64	76	60	111	40	60	67	32	37	60	50	30	183	64	69	28	202	14	0
PWY-5973	78718.5	53932	45708	76724.5	106080	32473	128872	30879.5	74522	46364	47330.5	39826.5	51357.5	52261.5	63430	68533.5	61382.5	52817.5	109285	36423	40969.5	51167	52780	63432.5	46445	83081	56734.5	35534	58247	61751	55754	75
PWY-6113	83123.9	58312.8	48207.2	85525.4	114738	35576.9	138958	34273.9	82030.8	50520.2	51781.3	43782.7	55621.7	55238.5	69279.2	73448.2	65337.3	57818.2	118572	39085.7	44925.3	54591.5	57206.8	67095.7	50480.6	90486	61910.3	40366.1	59571.7	64594.2	58776.7	81.33
PWY-6284	41359.6	29580.4	24399.2	43304.6	58072.2	17969.4	70020	17753.6	41425.6	25136	26088	22314.4	28380.6	28476.8	34990.8	37885.6	33965.6	28747.2	60288	20169.6	23410.8	27870.6	29211	34710.6	25474.8	45458.6	31609	21322.6	31213	32488.6	30229.8	0
PWY-6285	51480.2	37137.2	30789.2	56213.8	73952.8	23011.4	88489.6	22586.2	52093.1	31429	33476.1	28284.1	35835.9	35869.4	44714.1	48467.4	42303	36230.9	75818.9	25754.9	29591	35505.2	37686.8	43962.9	31691.4	58566.2	40340.9	26974.6	39845.8	40811.9	39653.5	52.5
PWY0-862	54699.7	38892.7	32475.3	56129.7	75412.7	23396.3	91841	23476.3	53832.3	32875.7	34057.3	28900	37181.7	37505	46430.3	49377.3	45584	37348.7	78614	26780	31357.3	36702.3	37931.3	46070	33901	59130.7	41071	28496.7	41888.3	42984	40163.3	55.67
PWYG-321	106882	74042.6	61029	106233	144315	44645	175946	42754.3	103993	64674.3	64962.7	55054.1	70223.6	69674.1	87123.4	91492.3	82378.9	73653.6	150041	48812.6	56074.3	68599	71159.9	84031	64613.6	113321	77493.3	50060.1	74264.6	82278.6	72419	102.57
PWY-5971	51072.2	35132	30203.8	50747.5	69339.8	21382.8	83797.5	21033.5	48885	30114.2	31054.5	26169.2	33539	33885	42570.5	44825	41766.2	34385	71511.8	24238.2	28339	33285.2	34611.2	42424.2	31076.8	54463.2	37294	25341.5	37913.2	39981.2	36382	50.75
PWY-5366	9	17	14	36	38	10	55	21	20	7	12	54	14	8	34	22	50	19	26	29	14	9	30	19	12	87	27	30	12	85	5	0
PWY-6282	54699.7	38892.7	32475.3	56129.7	75412.7	23396.3	91841	23476.3	53832.3	32875.7	34057.3	28900	37181.7	37505	46430.3	49377.3	45584	37348.7	78614	26780	31357.3	36702.3	37931.3	46070	33901	59130.7	41071	28496.7	41888.3	42984	40163.3	55.67
PWY-5972	63219.7	46874.3	36433.7	72034.3	92642.3	29079.7	109048	30645	64922.3	38680.7	42232.3	36824.7	45647	44516	57189.3	58005.7	52581.3	44060.7	95888.3	33205.3	38871.7	43710.3	46372.3	54461.7	41324	73406.3	52044.3	39268.7	50533	49362.7	47365.7	71
PWY-5989	67656.7	46614	39706	67613	92413	28324	111644	27347.7	65116.3	40079.3	41246	34854.3	44522.3	44981	55482.3	59732.7	54173.7	45742.3	95289.7	32046.7	36646.3	44170.3	46119.3	55738.3	40271	72335.3	49658.7	32394	50503	53121	48393	65.67
PWY0-541	2990	1589	2801	1284	1365	1756	2740	3320	2527	1172	2185	1031	1846	2707	6034	1578	6396	1707	1706	1817	4319	1850	859	3869	4667	2052	691	4754	2028	2778	2349	7
PHOSLIPSYN-PWY	69540.2	46721.2	39338.8	68983	98553.4	29714.2	114723	27113.2	72824.8	42757.4	42539.4	35866	47682.8	47257.2	56753	64936.6	52944	49786.6	100430	32302.2	34707.4	46793	48662.4	55301.6	42830.6	74822.4	51769.4	31441.2	46685.6	54324	46250.4	64.2
PWY-5668	80306.5	51791	44796	76627.5	114074	33859.5	129908	30039.5	82472.5	48917	48544.5	40345.5	53782	54330	63198	72854.5	59056	56660.5	112386	35539.5	38183.5	52271	54682.5	60823.5	47121.5	84396	59329	34151.5	51685	62813.5	50943.5	72
PWY-5667	69659.5	45428	40506	65427	94081.5	28177.5	112322	25699.5	68636.5	41169.5	40349.5	33833.5	44866.5	44283	55889.5	61816.5	54096	48547.5	96581	31492	34095.5	44957	46579.5	56041	42015.5	73005	48670.5	29875.5	47285.5	55586	47312	64
PWY-5981	70773.5	50325	40339.5	74133	96251.5	30342.5	118934	31672	69522.5	41866	44395	37064.5	49120	48352.5	62928	62346.5	56678	47917.5	101238	36699.5	41266	48955.5	48256.5	59502	46091	77814	53292.5	39317.5	55992.5	53904.5	52129.5	76
PWY0-1319	69659.5	45428	40506	65427	94081.5	28177.5	112322	25699.5	68636.5	41169.5	40349.5	33833.5	44866.5	44283	55889.5	61816.5	54096	48547.5	96581	31492	34095.5	44957	46579.5	56041	42015.5	73005	48670.5	29875.5	47285.5	55586	47312	64
PWY-5669	6715	9209	3669	16311	15059	6098	18184	7397	13907	6123	8382	7858	9728	8441	11448	12118	5247	8106	18340	6632	5708	8497	8899	6990	9532	13712	9622	9652	8224	5568	7865	11
PWY4FS-7	61140.7	41117.7	35304.3	59810.7	84411	25574.3	100679	23604.7	63193	37137.7	36624.7	30946.7	41228	40338.3	50368	56855.7	48043.3	43618.3	87772.7	28874	30966.3	41132	42331	50172	38241.7	65608.3	44123.7	27522.3	41914.3	48277	42026.3	57
PWY4FS-8	61140.7	41117.7	35304.3	59810.7	84411	25574.3	100679	23604.7	63193	37137.7	36624.7	30946.7	41228	40338.3	50368	56855.7	48043.3	43618.3	87772.7	28874	30966.3	41132	42331	50172	38241.7	65608.3	44123.7	27522.3	41914.3	48277	42026.3	57
PPGPPMET-PWY	61039	40408	35015.5	60133.5	89484	27557.5	96955	26831	66808	38458.5	39813	32977.5	42340	40325.5	48845.5	57260	47376	45349	91408.5	27165.5	31603	39742.5	42307	46669	37549	66860	45548	30958	39564	52053	40447	55.5
PWY-6121	54444	41306.7	31644.7	64857.3	86482.7	25998.3	97207.7	25489	60617	35107	37620	33436.7	40650	39068.7	47790	55228	44656	41096.3	87192.3	27501	32324	38562.3	43475.3	45708.3	34217.3	66012.3	46430	30127	39208.7	43403.7	39967.7	56.33
PWY-6122	53481	38811	31429.7	60358.3	82289.3	24466	92597.3	23973.3	56892.7	33433.3	35501.3	31257.7	37991.3	36690.7	45805.7	52023.3	43984.7	39173	82151.7	26437	31188.7	36346.3	40989.3	44708.7	32620	62829.7	43542	28397.7	38531	43123	39205.3	55.33
PWY-6277	54444	41306.7	31644.7	64857.3	86482.7	25998.3	97207.7	25489	60617	35107	37620	33436.7	40650	39068.7	47790	55228	44656	41096.3	87192.3	27501	32324	38562.3	43475.3	45708.3	34217.3	66012.3	46430	30127	39208.7	43403.7	39967.7	56.33
PWY-6123	43873	31256	25070.7	48133.7	64299.3	19811.3	73887	18825	45409	26978.7	28335	24523.7	30405.7	29969	37299.3	40886	34081.3	31300	65534	21624.3	24585.3	29423.3	32203	36345.7	26919.7	49769.3	34629	22477.7	32412.3	33994.3	31651	43.33
DENOVOPURINE2-PWY	56669.6	40229.4	32522.1	60661.7	81922.9	25301.8	94550.1	24320.1	59329.4	34950.6	36526.4	31205.5	39671.6	38464.2	48343.1	53588.2	44749.4	40786.4	84849.2	27759.3	31190.5	38672.2	41221.2	46875	35689.6	63946.9	43780.6	28385.7	40417.9	44695.2	40347.9	54.91
PWY-6125	40521	29874.2	23276	44128.5	56345.5	18483.5	67952.8	19191.2	46319.8	25562	26306.5	22601.5	30164.2	29391	37457.2	39666.8	34431	30499.5	62120	21556.5	24908.5	29596.2	29513.8	35878.2	28854.2	45445	30572.8	23643	29317.5	30781	29032	42.75
PWY-6126	67102.2	47646.5	38302.8	70896.5	94813	29976	112146	27895.8	70253.5	41805	43363	36071.8	47277.2	45613.2	56789.8	64080.2	51569.2	48637.5	100880	32305.8	34933	46551.2	48497.2	54441.5	42503.5	75190.5	51184	31733	47336.5	53003.5	47479	62
PWY-841	50913.4	36873.6	29151.3	56815.1	76420	23271.6	86599.6	22549.9	53995.6	31653.7	33465.7	29395.1	36042.9	35145.1	43779.6	48438.6	40172.7	36877	77503.9	25119.7	28924	34500.4	38060	42161.6	31726.4	58954.4	40823.4	26517.7	36581	40014	36437	50.43
P121-PWY	45859	33202	25697	49567.6	66777	20778.2	78450.6	20096.2	50374.8	28961	29969.6	25488.2	33268.2	32638.6	40129.8	44569.8	35747.8	33472.8	69316.8	23221.2	25404	32459.8	33612.2	37966.8	29980.6	52102.4	35916.8	23335.6	32190	34591.8	31979	45.4
SALVADEHYPOX-PWY	38091	27855	21144.5	39833.8	54391.8	16811.5	66154	16365.5	42672.5	24398.2	24719.2	20701.5	28435.8	28341.2	32944.5	37801.5	29389	27822.8	57699.5	19229.5	20737	28120.2	27356.2	31399.8	24835	42623.8	29454.8	18552.2	25795.8	27805	25878.2	38.25
SALVPURINE2-PWY	44276.3	31390.3	25314.3	45291	62094.3	19686.3	75513.7	18969.3	47553	27734.7	28498.3	23216	31871	31050.7	38757.3	43119.3	35151	31773.7	65246.3	22673	24333.3	31988.7	31398.3	37302.3	28857.3	49412.3	33033.7	21415.7	31752.7	33859	31547.3	44.33
PWY-5686	81398.3	55580.7	44788.7	83076	119500	36305	132020	33492	82739.7	49498.7	51942.3	44597.3	55235.3	53297.3	66711.3	74046.3	59529.3	57709.3	119427	36758.7	40804	52915	57888.7	62198.7	50066	91679.7	62039	37546.7	54256.3	63622	52986	71.33
PWY0-162	70557.6	48439.6	39076	71920.2	102573	31253.4	115260	29009.4	72757.2	43610.4	44880.8	38170.4	48689.8	47406.8	58177.4	65477.8	52432.8	50112.8	103926	32536	35799.6	47056.8	50204.4	54835.6	43933.2	78637.8	53627.2	32818	47733	54795.2	46820.4	62.6
PWY-6545	20008.5	16401.2	12010.2	24493.8	28259.8	9949.75	38954.2	10266	26844.5	13605.8	13855	11817.8	17017	16943	20604	23016.2	19637	17089.8	33718.8	12254.2	14529	17267.5	16060.2	20071.2	16323.5	23644	16095.5	13772	16660	14686	16929.2	24.5
PWY0-166	26814.5	22266.5	15677.2	33347.8	39507.2	13178.8	50170.8	13751.5	34140	18038.2	18635.2	16381.8	22422.8	21105.8	27268.8	29731.8	24448.2	21602.2	44412.8	15980.8	18286.2	22332	21838.8	25628.2	21195.2	32761.2	22285	16967.8	19934.5	19349.5	20565.2	32
PWY-5389	9	17	14	36	38	10	55	21	21	7	12	54	15	8	35	22	50	19	30	29	14	9	30	20	12	88	27	30	12	85	5	0
PWY-5670	1	0	0	1	3	0	10	71	2	1	0	0	0	6	128	2	0	0	4	170	18	1	2	0	35	0	0	288	25	1	90	1
PWY1-3	64663.5	46505	36281	65679	80551.5	26632.5	106155	26812	55227	37028	40042	31178	41691	42112	55742	50224	47410.5	40179	87422	30514.5	35889	43695.5	40224	50192	38966.5	69162.5	47400	31396.5	51154	48203	49651.5	68
PWY-6153	94503	62653.5	54181	92081	134174	41203.5	152678	38708.5	97188	57972.5	60078	49160	64523.5	65287	78500	88795.5	73116	67764.5	135484	43304	48204	62343.5	65438.5	73866	58194	102786	68515	42815.5	61769.5	75323	62243.5	85
PWY-6154	94503	62653.5	54181	92081	134174	41203.5	152678	38708.5	97188	57972.5	60078	49160	64523.5	65287	78500	88795.5	73116	67764.5	135484	43304	48204	62343.5	65438.5	73866	58194	102786	68515	42815.5	61769.5	75323	62243.5	85
PWY-6157	18	34	29	72	76	20	110	42	40	14	24	108	28	16	69	44	100	38	52	59	28	18	60	38	24	174	54	60	24	166	10	0
PWY0-662	64671	42162	37134	60984	90669	27651	101983	26136	68460	40780	38753	33133	43338	42101	53154	59343	53035	46059	93081	29372	34239	41439	43879	52322	41533	68146	46604	31606	40293	51190	40917	64
ARG+POLYAMINE-SYN	53734.1	36969.4	29543.6	55857.1	79053.6	23397.9	89048.2	20499	53887.4	32879.2	33464.8	29468.6	36236.9	35684	42170.8	49595.2	37885.9	37816.9	79574	24115.6	25609.2	35091.6	38560.9	41362.2	31181.8	60193.6	41375.9	22507.5	36715.2	41741.1	36855	45.75
ARGSPECAT-PWY	2581	1087	1334	2463	1015	1260	4986	371	3049	1566	811	991	1009	2147	1231	1876	993	2884	2669	748	746	1293	695	1459	536	1509	750	627	786	617	1150	0
P101-PWY	32287.7	24679.7	18105.7	38977	49864.7	16033.3	58490	15428	36758.3	20745	22469.7	20036.3	24431.7	23919	30013.3	33149.3	25682	24828.3	50977.3	17725.7	19232.3	23327	25522.3	27253.7	22039.7	38999.7	27092.3	18694.7	24209.3	24497	23430.3	0
POLYAMINSYN3-PWY	5616.75	6172.5	2902.5	10971	10816.2	4227	14455.8	4346	9988.5	4707.25	5934	5453.75	6407.75	6706.75	7337.25	9245.75	5822.25	6266.5	12483.5	4751.5	4744.25	5730.25	6452.5	6005.75	5888.5	9157.5	6521.25	5799	5345.5	3626.75	5303.25	6.25
POLYAMSYN-PWY	6851.67	7303	3515.33	12264.3	12319.7	4476	16444	3870.33	10387	5035	6370	5791.67	6827.67	8572.33	8138	10036.3	5985	6610	12879.3	5227.67	4492	6671.67	7398.33	6700	5577.33	10804.3	7142.67	5233.67	6439.67	4659	6755.33	6
PWY-5695	48589	34587	27223	51132	69914	21310.5	83033	21109	52756.5	30606.5	31383	26463.5	34972	34633	41452.5	46564.5	38048.5	34901.5	72382	25033	27295	34202.5	34769.5	40516.5	30496.5	54102.5	37409	24128.5	34325.5	36185.5	33462.5	50
PWY-6456	65815	38868	36464	57315	86670	25566	99916	21463	60570	35589	37253	31485	37530	40792	49359	53802	48641	44341	84169	27603	31790	37250	40683	49892	35336	68737	40898	22010	42070	51243	40516	51
PWY-6562	32287.7	24679.7	18105.7	38977	49864.7	16033.3	58490	15428	36758.3	20745	22469.7	20036.3	24431.7	23919	30013.3	33149.3	25682	24828.3	50977.3	17725.7	19232.3	23327	25522.3	27253.7	22039.7	38999.7	27092.3	18694.7	24209.3	24497	23430.3	0
PWY-6565	32287.7	24679.7	18105.7	38977	49864.7	16033.3	58490	15428	36758.3	20745	22469.7	20036.3	24431.7	23919	30013.3	33149.3	25682	24828.3	50977.3	17725.7	19232.3	23327	25522.3	27253.7	22039.7	38999.7	27092.3	18694.7	24209.3	24497	23430.3	0
PWY0-1303	3632	2172	1563	2666	4047	1109	3499	1466	1745	1858	2159	1187	2482	1597	2894	1887	1447	974	2807	1431	863	2651	2261	2371	1396	4176	2210	570	1560	2340	2433	0
PWY0-823	6825	8458	3632	14430	13452	5062	15836	5861	12780	5630	7011	7129	8776	9127	8231	10624	4594	7101	16044	6084	5104	7226	7956	6169	6429	10291	9234	7888	7379	4156	7159	6
BETSYN-PWY	29	52	44	111	118	31	178	142	65	22	36	162	42	30	317	68	154	58	84	336	43	28	92	59	78	267	83	471	73	256	122	0
CHOLINE-BETAINE-ANA-PWY	29	52	44	111	118	31	178	142	65	22	36	162	42	30	317	68	154	58	84	336	43	28	92	59	78	267	83	471	73	256	122	0
P542-PWY	23	37.5	32.5	78.5	84.5	21	126	120.5	47.5	18.5	25	110.5	29.5	22.5	284.5	48	105.5	43.5	64	306.5	30.5	20	64.5	42.5	65	180.5	58.5	440	63	174.5	118.5	0.5
PWY-3722	44187	33130	27462	47970	61282	20658	75545	23809	46993	26943	28605	24391	32126	32735	46032	40170	44013	31546	62452	23920	32447	31750	32042	40514	33393	48364	34483	32250	29897	30607	28548	57
PWY-40	6825	8458	3632	14430	13452	5062	15836	5861	12780	5630	7011	7129	8776	9127	8231	10624	4594	7101	16044	6084	5104	7226	7956	6169	6429	10291	9234	7888	7379	4156	7159	6
PWY-43	5478	8492.5	2543.5	14412.5	13608	5191.5	16844.5	5845.5	12418	5963.5	7748	7061	8887.5	7877	8379	11114	4964	7027	16860.5	5900	5302.5	7416.5	8090.5	6235	6646.5	11066	9360	7691.5	7058	3606	6307	6.5
PWY-46	1318	700	1702	205	188	504	461	2128	273	260	537	151	712	584	3872	97	4583	453	207	840	3417	649	144	2497	3522	1009	204	4198	146	634	345	6
BSUBPOLYAMSYN-PWY	8930	6618	4821	12596	15034	5265	19148	3565	12069	5336	7323	6702	6847	8926	8719	12879	8778	8128	13544	6366	4955	6795	8934	9056	6739	12970	6615	3615	6476	6268	7449	6
PWY-6559	48422.5	37002.5	27144.5	58430	74760	24040	87680.5	23121.5	55118	31110.5	33692.5	30001.5	36633.5	35870.5	44986.5	49702.5	38473	37223.5	76440	26559	28836	34981.5	38254	40863.5	33048	58413.5	40611.5	28012	36302	36663.5	35141	47
PWY-5875	1	0	0	1	3	0	10	71	2	1	0	0	0	6	128	2	0	0	4	170	18	1	2	0	35	0	0	288	25	1	90	1
PWY-5979	108179	74786	59072	103081	144316	42964	177776	39238	103822	64877	64834	54400	70406	77449	82285	92827	76619	75059	154250	49354	51564	71958	70459	79313	60936	113325	73163	37399	79532	87837	74025	96
PWY-5631	1	0.5	0	0	1	0	0.5	0	0.5	0	0	0.5	0	0.5	0	0	0.5	0	1	0	0.5	0	0.5	0	2.5	0.5	0.5	0	0	0	0	0
PWY-5757	5386	1150	2916	2497	7753	2149	5240	1208	5787	2360	2685	2557	1629	2227	1945	4398	2685	3763	8417	805	1188	1729	2356	3467	1119	6257	2698	82	1382	6167	1989	3
PWY-5770	9	17	14	36	38	10	55	21	20	7	12	55	14	8	35	22	51	19	26	29	14	9	30	19	12	87	27	30	12	84	5	0
PWY-5940	11042	7261.33	6160	10192.5	14941.8	4474.67	17640.2	4350.5	11023.2	7013	6756.67	5429.17	7513.17	7751.33	8743.17	9990.67	8451.5	7445	15198.8	5246.33	5599.5	7226.67	7239	8484.5	6809.33	11162.2	7802.33	4982.17	7512.33	8460.17	7482	0
PWY-5993	108179	74786	59072	103081	144316	42964	177776	39238	103822	64877	64834	54400	70406	77449	82285	92827	76619	75059	154250	49354	51564	71958	70459	79313	60936	113325	73163	37399	79532	87837	74025	96
PWY-6322	56852	42230.3	31907.7	62006.3	78901.3	24530.3	95521	26087.3	54756.3	34327.7	36400.7	31331.7	39855	39673	50362.7	48366	45030.7	38234.3	82511	28682	34037.3	38711	39531.3	46480.3	36929.3	63711.3	43336.3	30837.3	41372.7	41446.3	39583	63
PWY1A0-6325	48480.3	36177	27466.7	55010	70905.3	22399.3	83107.3	23981	48865	29442.7	32498.7	28082.7	35053	34367	44363.7	43835.3	39720	33379.7	73438	25808.7	29924.7	33669.3	35438.7	41565	32241.3	56422.3	39476	29900.3	39786	37776.7	36609.7	0
PWY-3181	1	0.5	1.5	0.5	0.5	0	0.5	0.5	1.5	1.5	0	0.5	0	1	0.5	0.5	0	1	5	1	0	0	0	2	2	0	0	0	1.5	0	0.5	0
PWY-2301	18305	13574	10699	21678	29053	8302	30631	10277	20223	11927	12427	11310	14253	14041	17061	16926	17560	13472	28230	10296	13255	11809	14353	15772	13403	19079	16583	15810	15940	14136	14321	22
PWY-5063	9	18	16	36	39	10	55	23	20	7	12	54	14	8	36	22	51	19	26	31	14	10	30	19	16	87	27	30	13	85	5	0
CAROTENOID-PWY	787.33	348.33	265.67	230.33	863.33	97	908.33	207.33	321	374	293.33	207.67	379	557.67	270.67	237.67	282	138.33	525.33	208	344.67	447.33	219.33	281	282.67	607.33	372	43.33	169.33	311.33	311.67	1
PWY-5288	9	17	14	36	38	10	55	21	20	7	12	54	14	8	34	22	50	19	26	29	14	9	30	19	12	87	27	30	12	85	5	0
PWY-5943	2350	1023	782	652	2551	278	2662	596	935	1115	865	569	1121	1663	769	690	793	390	1536	591	1020	1332	627	816	827	1724	1087	96	494	842	929	2
PWY-5944	9	17	14	36	38	10	55	21	20	7	12	54	14	8	34	22	50	19	26	29	14	9	30	19	12	87	27	30	12	85	5	0
PWY-5946	2350	1023	782	652	2551	278	2662	596	935	1115	865	569	1121	1663	769	690	793	390	1536	591	1020	1332	627	816	827	1724	1087	96	494	842	929	2
PWY-5947	2350	1023	782	652	2551	278	2662	596	935	1115	865	569	1121	1663	769	690	793	390	1536	591	1020	1332	627	816	827	1724	1087	96	494	842	929	2
PWY-6287	6	11	7.5	19.5	19.5	6.5	31.5	13	14	0	7.5	0	8	5	21.5	11.5	26.5	12.5	20	16.5	0	5	15.5	13.5	10.5	49	14.5	17	7	46	3	0
PWY-5942	6	11	7.5	19.5	19.5	6.5	31.5	13	14	0	7.5	0	8	5	21.5	11.5	26.5	12.5	20	16.5	0	5	15.5	13.5	10.5	49	14.5	17	7	46	3	0
PWY-6475	6	11	7.5	19.5	19.5	6.5	31.5	13	14	0	7.5	0	8	5	21.5	11.5	26.5	12.5	20	16.5	0	5	15.5	13.5	10.5	49	14.5	17	7	46	3	0
PWY-6374	2212	0	0	6789	6397	0	7158.5	0	0	0	0	3301	0	0	0	0	1861.5	0	0	0	0	0	0	0	0	0	4379.5	0	0	1028	0	0
PWY-6375	3632	2172	1563	2666	4047	1109	3499	1466	1745	1858	2159	1187	2482	1597	2894	1887	1447	974	2807	1431	863	2651	2261	2371	1396	4176	2210	570	1560	2340	2433	0
PWY-6376	3632	2172	1563	2666	4047	1109	3499	1466	1745	1858	2159	1187	2482	1597	2894	1887	1447	974	2807	1431	863	2651	2261	2371	1396	4176	2210	570	1560	2340	2433	0
PWY-6381	3632	2172	1563	2666	4047	1109	3499	1466	1745	1858	2159	1187	2482	1597	2894	1887	1447	974	2807	1431	863	2651	2261	2371	1396	4176	2210	570	1560	2340	2433	0
PWY-6409	18	34	28	71	74	20	109	41	39	14	24	106	28	16	67	43	100	38	52	59	25	18	59	34	23	172	54	60	24	164	9	0
PWY-761	18	34	28	71	74	20	109	41	39	14	24	106	28	16	67	43	100	38	52	59	25	18	59	34	23	172	54	60	24	164	9	0
GLYCOL-GLYOXDEG-PWY	12937.7	8307.67	6981.33	12195.7	16954	5781	20207	5865.67	13325	7889	7687.67	6552.33	8317.67	8542.67	10896	10189	10347	9106	18262.3	6187.67	7720.33	7803.33	7885.33	10172.7	8000	12960	8797	7790.33	8933.33	9660	7492.67	13
PWY0-1280	1187	0	720	2	6	0	20	437	4	2	0	0	2	12	1155	4	1135	1	0	1475	1043	3	4	1691	821	1	0	1856	2484	794	1441	1
PWY-6388	572	217	1949	121	87	172	621	1712	149	70	59	103	77	103	2049	51	5305	61	59	664	3986	92	45	2887	1437	183	118	3767	129	696	365	7
PWY3O-246	146	91	127	180	183	103	579	221	136	79	116	203	110	77	351	127	210	159	145	360	76	87	100	83	150	228	85	489	109	400	204	0
ETOH-ACETYLCOA-ANA-PWY	44187	33130	27462	47970	61282	20658	75545	23809	46993	26943	28605	24391	32126	32735	46032	40170	44013	31546	62452	23920	32447	31750	32042	40514	33393	48364	34483	32250	29897	30607	28548	57
PWY66-21	34057	27099.5	19135.5	39038.5	49154	15833	57805.5	17770	38091.5	21481.5	22776.5	20081	25830.5	24607	32760	30683.5	29078	25059.5	51137	17462.5	22229	25191.5	25434.5	28531	23822	39482.5	27142.5	21967	20577.5	23723.5	20133	39.5
GLYCEROLMETAB-PWY	12133	9804	6405	9906	9877	3809	25248	3204	8198	6515	5312	4861	6487	6955	7645	5642	8142	8054	14733	4258	5461	6291	5009	7110	5660	9990	6335	3123	8676	8455	6390	10
GOLPDLCAT-PWY	6127	4990.5	3248.5	5237	5084.5	2009.5	12799	1677	4474	3371	2762.5	2493.5	3381	4782	4208	3152.5	4146	4323	7536	2195	2768	3263.5	2577	3670	2882.5	5123.5	3246	1653	4439	4300.5	3487.5	0
PWY-4261	44196	29416	25484	43708	59118	18694	71777	19194	43007	25828	27705	22250	29084	30633	38685	38869	35482	30816	62330	21367	23564	29186	29451	36374	28239	46749	30443	21287	29595	35238	28585	44
PWY-6130	36	92	6	29	9	126	12	0	28	28	19	5	27	47	25	14	6	30	137	6	0	38	3	12	6	49	47	6	3	2	3	0
PWY-6131	12133	9804	6405	9906	9877	3809	25248	3204	8198	6515	5312	4861	6487	6955	7645	5642	8142	8054	14733	4258	5461	6291	5009	7110	5660	9990	6335	3123	8676	8455	6390	10
PWY0-381	37460.5	29389.5	21359.5	43635	55575	18619	67188.5	19858.5	42664	25047.5	27098	22226	29005.5	28070.5	34626.5	38212.5	30747	29782	60929	18961.5	22005.5	27916.5	28467.5	30455.5	25252.5	43951.5	29989	24357.5	25260	30745.5	24176.5	38.5
METHGLYUT-PWY	14523	10481.7	7654.33	15316.3	18250.7	6062.67	23652	6156.33	13700	8703.67	8814.33	7136	9842	10160	12430.3	10972.3	10766	9367.33	19488	7353.67	8264.67	9892.33	9361.33	11872.7	8766.33	14437	10783.3	8111.33	11868.3	10089	10245.7	14.67
PWY-5386	21191	15712.5	11121.5	22955.5	27356	9088	35448	9016	20537.5	13051.5	13214.5	10677	14755.5	15234	18068	16447	15581.5	14040	29214.5	10293	11875.5	14834	14026.5	16963.5	12739	21607.5	16160.5	11239	16560.5	14736.5	14648	21.5
PWY-5459	1187	0	720	2	6	0	20	437	4	2	0	0	2	12	1155	4	1135	1	0	1475	1043	3	4	1691	821	1	0	1856	2484	794	1441	1
PWY0-1315	3909	1542	3539	5361	11904	1914	9226	1498	3656	1768	2963	3413	2919	2117	3827	9040	4671	3358	6940	4010	2971	2510	5739	4220	3312	7209	4467	2451	5581	3090	4277	2
PWY0-1317	1187	0	720	2	6	0	20	437	4	2	0	0	2	12	1155	4	1135	1	0	1475	1043	3	4	1691	821	1	0	1856	2484	794	1441	1
2PHENDEG-PWY	9	17	14	36	38	10	55	21	20	7	12	54	14	8	34	22	51	19	26	29	14	9	30	19	12	88	27	30	12	83	5	0
GLCMANNANAUT-PWY	34535.3	27412	19095.7	39967.3	50454.3	16459	59919	18269.7	39433.7	22219.3	24003.3	19889.7	27474.3	26742.3	33965	34084.7	30329.7	25855	54061	19695.3	22533.3	26835.3	26672.7	30809	25048.3	39387	28248	24140	27897.7	26674.3	23095	36.67
ORNDEG-PWY	477.33	295.67	605	183	167.67	237.67	334	789.67	178.67	136	222.33	158.67	297	233.33	1459.67	94.33	1629.67	211.33	133	389	1184.67	248.33	126.67	905.67	1223	554	159	1514.33	239.33	384.33	180	0
PWY-3621	22	105	31.5	62.5	34	25	192.5	59	19	39	26.5	28.5	26	22.5	122.5	68.5	60.5	40.5	49.5	117	30.5	50	24.5	25.5	40	77	30	167.5	76.5	63	77	0
PWY-3661	33559.3	25655.3	19401	36432.7	42220.3	14717.3	56785.3	14992.7	33471	21602	21561.3	17428.7	24092.3	22518.7	29211	28986.3	26394.7	23428.3	48817.7	16579	19211.7	24724.3	22849.3	27747.7	20776	35718	24604.3	16904.7	24642.7	25324.3	24281	35.67
PWY-6071	17013	6997	9949	12109	24695.5	5504.5	23377	5041.5	13302	7768.5	7819	7535.5	8378.5	7461	11603.5	13973	12547	10686.5	20118.5	8070	7691	8234	11263	13641.5	8342	16846	10362.5	7024	15692.5	15247	14120	12
PWY-6534	9	17	14	36	38	10	55	21	20	7	12	54	14	8	34	22	51	19	26	29	14	9	30	19	12	88	27	30	12	83	5	0
PWY0-1324	13558	10607	8890.5	17605	24724	7436	26134.5	9171.5	14997.5	9205	10850.5	8245.5	11805	11533.5	15640	15126.5	15748	10614	21818.5	8452.5	11978	11125.5	12417.5	12847.5	10038	17529	14064.5	13794.5	11804	11326	10116	20
PWY0-1477	12792	21075	8298	21115	11312	5837	32738	4712	8493	8527	9163	6848	11150	14318	13932	12087	9206	10413	22306	5387	5885	14603	11151	9832	9485	16983	10714	4505	17089	9669	12462	16
4AMINOBUTMETAB-PWY	69.5	207.5	63	246	217.5	165.5	412.5	215.5	209.5	123	114.5	184.5	188	109	475	115	189.5	187.5	132.5	393.5	82.5	102	159.5	128.5	136	461	186	534.5	322	313.5	194.5	0
PWY-5022	12895.5	13426.8	6614.25	13723	13011	3905.25	24465.8	3824.25	7248.75	7439.5	7233.75	5326.75	9019	10652.5	10805.2	9102	7727.25	7105	16039.5	4879	6514	11321	8171.75	8159.25	7127.25	13310.5	9104.5	3975.5	9863.25	6823.5	8904.5	16
PWY-6535	93	329	51	306	240	280	546	317	314	210	169	95	305	178	688	118	122	279	134	563	63	159	166	152	206	476	235	826	571	200	347	0
PWY-6536	855	699	52	306	240	558	546	750	314	230	485	152	588	601	2504	118	122	319	165	635	63	637	166	152	2382	932	235	1555	571	200	347	0
PWY-6537	93	329	75	306	240	280	546	317	314	210	169	274	305	178	688	118	257	279	134	563	102	159	166	152	206	476	235	826	571	427	347	0
PWY-5694	695.5	263.5	538.5	510	598	410	1503	560	532.5	295.5	495	378	423.5	1544	998.5	593	505.5	505	1271.5	539	280.5	683	232.5	426.5	358.5	768.5	340.5	812.5	1339.5	1046	828.5	0
PWY-5697	828	381	866	857	791	575	2141	985	950	461	617	514	689	2832	1738	980	840	827	1140	856	485	796	238	765	577	979	399	1585	714	1575	1087	3
PWY-5698	771	374	799.5	959	844	530.5	2134	968.5	1146.5	443	565	486.5	655	3438	1965.5	1099.5	827.5	821	1130.5	882	511	787.5	258	777	590.5	1022	430	1624.5	737	1401	1156.5	3
PWY-5705	771	374	799.5	959	844	530.5	2134	968.5	1146.5	443	565	486.5	655	3438	1965.5	1099.5	827.5	821	1271.5	882	511	787.5	258	777	590.5	1022	430	1624.5	1362.5	1401	1156.5	3
PWY0-41	11162.3	6120	6443.33	7112	12686.3	3815.67	16287.3	3802.67	9808.67	6597.33	5250.33	4269.67	6309.33	7601.33	7405.33	8470.67	7181.33	7342	13648.3	4156.67	4206.67	6665.67	5352.67	7484	5153	9571	6072.33	4012	5820.33	9195.33	6146.67	10.67
CARNMET-PWY	3280	2419.5	2017.5	3019	2108.5	1090	4924	1038.5	2097.5	1354	1482.5	1365.5	1643.5	3447	3164.5	2057.5	2493	1931.5	4344	1790.5	1682.5	2243.5	1625.5	2695	1854.5	2592.5	1634.5	1737	4792.5	2605	3370	2.5
PWY-3602	44	210	63	125	68	50	385	118	38	78	53	57	52	45	245	137	121	81	99	234	61	100	49	51	80	154	60	335	153	126	154	0
CRNFORCAT-PWY	4108.5	2433	2209	2785	3232	986.5	5639	993.5	3037	2304	2032.5	1792.5	2051	4179	2571.5	1996	2934.5	2495.5	4569	1295	1629.5	1499.5	1489.5	2434.5	2120.5	2934	1668.5	993	2413	3168.5	2539	3.5
PWY-4722	1090	391.67	572	596.67	691.33	516.33	1387	271.33	616	578.33	1051.67	395.67	618.33	1437.67	852	874.67	733.67	525.33	1521	414	404.33	701.67	481.67	501.33	577	1125.33	448	244.67	1799	1050.67	1329	1
GLUAMCAT-PWY	46416	40890	24374	58473	71036	23584	86782	25020	60021	32682	34139	29420	40824	40295	46573	51252	39238	36999	80303	28080	28849	39886	38638	41877	36406	56031	40268	30917	38165	35246	32037	46
PWY-6517	42533	32181.5	23393.5	45579.5	58056	19277	70627.5	21069	47631.5	26543	28047	23157	31915.5	31467.5	40321.5	39793	36934	31191.5	63775.5	23405	26908	31399	30544.5	37627	30452.5	45798	31567	27247.5	33277	33322	27646	44
PUTDEG-PWY	68	101	38	158	120	158	262	127	158	112	70	51	108	76	245	74	49	85	61	103	35	51	83	115	81	207	136	102	499	92	153	0
PWY-2	9	17	13	35	36	10	55	20	19	7	12	51	14	8	32	21	49	19	26	29	11	9	29	15	11	85	27	30	12	81	4	0
PWY-3	9	17	13	35	36	10	55	20	19	7	12	51	14	8	32	21	49	19	26	29	11	9	29	15	11	85	27	30	12	81	4	0
PWY-5704	58	376	58	379	339	121	820	346	412	258	256	195	510	159	620	96	256	520	242	642	61	192	234	110	230	697	181	984	124	333	288	2
ARGORNPROST-PWY	22297.2	14108	12393.3	19064.2	28487.8	8391.5	35216.3	7657.5	22236	13559.7	12226.3	10388.2	14412.2	14376	16092.7	19282.2	15654.7	15695	30238.8	9780.5	10251.5	14494	13710.2	17074.2	12022.3	21701.3	14643.2	8275.5	13939.7	16727.8	14316.2	19.33
PWY-1781	596	400	489	857	1274	298	1434	387	651	307	546	447	355	252	843	630	894	651	1134	597	455	676	563	613	434	1392	446	723	431	1541	448	0
PWY-5046	19395.5	13718.5	10509	17966.5	20731	7330	31630.5	8086	14180.5	10336	11597.5	8755	12377.5	12975.5	16439.5	13693	13469	10152.5	24754	9921.5	12172.5	13346	10593.5	15398.5	11011.5	18589.5	14101.5	10393.5	18571.5	11652.5	16807	22.5
PWY-5084	20328	14146.5	10815	18171	21719	7434.5	32489	8324.5	14580	10841	11978.5	8946	12885	13741	16637.5	13968	13766	10282	25317.5	10038.5	12635.5	13934.5	10828.5	15740	11366.5	19223	14461	10224	18667	11996	17151.5	23
PWY-6344	11960.8	8577.5	7105	12882	17106.5	5473.75	21634	5420.75	12553.2	7427.5	7962.5	6588.25	8559	8220.75	10726.2	11085.5	9593	9455.25	17849.2	6315.75	6822.75	8294.25	8624.25	10163	7313.5	13696.5	9320	6836.5	9129.5	9732	8755.25	12.25
PWY-5159	4.5	8.5	7	18.5	19	5	28	10.5	10	3.5	6	27	7	4	17	11	25	9.5	13	14.5	7	4.5	15.5	9.5	6	44	14	15	6	41.5	2.5	0
ALACAT2-PWY	11305	4765.5	6667.5	6171	15506	3396.5	13322.5	3272.5	8776	5514.5	4674	4392	4812	5061.5	7550.5	6259	8675	6325	12778.5	3792	5936	4275	5246.5	8247.5	5677	9705	6262.5	6270	7465	9426	6553	11.5
ALADEG-PWY	71497	52253	40692	75894	105673	29484	123180	28773	66805	42254	44044	38520	48924	50417	60133	63278	55506	47571	102720	34044	39800	48313	52148	57406	44137	80092	57192	33284	49435	52622	49265	71
PWY1-2	6286	7927	2944	14291	13316	4922	15390	6368	11869	5410	6803	6819	8422	8649	9778	10305	5465	6437	16053	7165	6280	7273	7719	7778	7216	10329	8981	9787	8435	3683	5948	10
ARG-GLU-PWY	3248	1061	2067	1880	2024	912	3268	1348	2006	1019	1147	911	1340	4592	2916	1846	3319	1947	2066	3112	2683	1332	746	4444	2006	2118	1297	3464	6172	2344	3422	3
ARGDEG-III-PWY	5478	8492.5	2543.5	14412.5	13608	5191.5	16844.5	5845.5	12418	5963.5	7748	7061	8887.5	7877	8379	11114	4964	7027	16860.5	5900	5302.5	7416.5	8090.5	6235	6646.5	11066	9360	7691.5	7058	3606	6307	6.5
ARGDEG-IV-PWY	19	20	21.5	59	49.5	17	69.5	46	86.5	9.5	20	59	22.5	11	73	29.5	69.5	28	36.5	59.5	26	18.5	36	29	39.5	109	36.5	52	15	88	10	0
ARGDEG-PWY	2366.4	3161.4	1177.8	4969.4	4496	1730.4	6254.2	1720.8	3933.8	2025.4	2417.2	2218.6	2824	3417	3378	3506.8	1918.4	2432.4	5084	2041.4	1635.6	2695	2732.6	2283.2	2069.2	4114.4	3064.2	2295.8	2797.2	1685.6	2671.8	0
ARGDEG-V-PWY	457	342	298.5	496.5	418.5	237	709	254.5	547.5	269	277	371.5	294	824	525.5	309	434.5	427	480.5	258.5	238	210	227.5	304.5	313	488	241.5	202.5	433	672	493.5	0
ARGDEGRAD-PWY	39701.5	23564.5	21541	29609	48411.5	13247	57719.5	11291	36395.5	23428.5	19599	16792.5	23306.5	22239	24794	31190.5	25970	25643.5	50487	15187.5	15790.5	23606	22323	28166	19517.5	35900.5	23753	10438.5	22387	29703	23278.5	31
AST-PWY	13.33	24	19	50.67	51.67	14.67	76	28	30	9.33	16	72	18.67	10.67	49.67	29.33	69.33	26.67	34.67	39	18.67	12	40	28	16	124.33	38.67	44	16	116	6.67	0
ORNARGDEG-PWY	2620.8	3284.2	1510.6	4978.8	4509.6	1821	6294	2123.6	3967.4	2070.2	2512.6	2238.6	2952.2	3525.8	4103.4	3511.4	2825.2	2506	5113.2	2188.8	2312	2815.8	2744.8	2761.6	2760.4	4274.8	3077.8	3115	2811.8	1794	2732.4	0
PWY-5742	19	20	21.5	59	49.5	17	69.5	46	86.5	9.5	20	59	22.5	11	73	29.5	69.5	28	36.5	59.5	26	18.5	36	29	39.5	109	36.5	52	15	88	10	0
PWY-6422	21	38	33	79	78	23	117	45	46	14	24	108	29	16	81	44	105	41	52	65	54	18	61	44	30	194	61	69	26	182	10	0
ASPARAGINE-DEG1-PWY	23509	21931	14172	35897	39548	13015	48748	14969	27509	15230	20572	16422	21429	21247	28984	27956	21422	18204	40583	16432	17877	21239	22291	21645	19931	34846	23548	17718	19904	17284	20127	31
ASPARTATE-DEG1-PWY	57097	47895	28965	72474	81943	28240	103019	25738	62069	37696	40011	33683	44568	43438	49658	52901	36177	40663	91074	28284	28233	43908	42519	44943	34509	67018	51184	27190	40166	39284	39031	53
LCYSDEG-PWY	11	18	14	41	43	11	68	98	28	8	13	54	14	14	245	26	52	20	28	273	15	11	35	21	50	98	29	411	48	91	112	0
GLUDEG-II-PWY	31185.3	21023.4	16505.3	26801.9	41119.4	11546.9	48273.7	9957.71	24803.4	18607.3	17443.9	13635.7	19269.7	19480.7	22017.4	24013.7	19064.7	18706.3	39614.6	11707.9	13341.6	19851.1	19060.9	20775.9	15191.3	31009.7	22404.4	9757.43	21095.3	22509.7	21009.9	24.86
GLUTAMATE-DEG1-PWY	260	137	369	127	130	91	183	294	186	82	108	67	168	47	601	58	179	404	80	454	151	95	122	320	187	133	75	789	2185	1352	3255	0
P162-PWY	10737.5	9476.75	5776.75	12175	10324.8	4085.25	17712.8	3695	6426.25	5677.5	7183.5	4456.75	7124.75	7520.5	9173.75	7151.75	6077	5321.5	13222.8	4348.25	4151	8371.75	6608.25	7512.75	5699.75	11614	8213.25	2695.5	9300.75	7671.25	10214.2	10
PWY-5088	19097.3	18472.3	10179.3	27663.8	30844.7	10299.5	38136.3	9902.83	23469.2	13545.7	14820	13308.5	16779.7	16203	18301.3	20919	13297.2	15853.7	35170.8	10702.5	10524	15933.2	16848.8	15806.3	13687.7	24955	18547.8	11673	16856	14591.8	15845.7	19
PWY-5766	32	16	12	33	9	32	26	5	12	9	9	7	6	5	22	14	13	21	29	5	5	9	7	9	13	21	14	22	51	26	32	0
GLUTAMINDEG-PWY	10946	11344	4169	17719	18310	7167	19552	8200	14479	8326	11081	8378	12357	12846	14196	13287	6802	8577	19934	7505	6291	10918	10672	8617	10681	16436	11943	9238	8431	6057	8600	7
GLUTAMINEFUM-PWY	77874	69181	40457	107155	131415	41569	151490	39336	96115	56406	59567	53637	67351	63391	69569	85762	54216	63359	140893	41897	42837	62123	67790	60944	52131	99095	74795	44817	57697	57629	56231	72
GLYCLEAV-PWY	29780	28483	15856.5	42285.5	41133.5	15800	62335	15423.5	31257.5	19444.5	23361	19230	25487.5	26678.5	30200.5	29452.5	20217	21107.5	53214	17088.5	18867	26818.5	23034.5	24898	20064.5	36932.5	30225.5	18653	29754.5	18421	27285	38
HISDEG-PWY	9910.5	4783	5187	8211	8074	3422.5	9775	3359	5766	4268.5	6248	3127	5184.5	10332	9116	6265	6056.5	3753	8370.5	4868.5	3993.5	5292	4522.5	8037	4777	8814	5747.5	3525.5	9058.5	7356.5	10382.5	5.5
PWY-5028	9675.33	4641.67	5015.67	7504.67	8022.33	3215.67	9363	3309.33	5317.67	4137.33	6027.33	2961	5046.33	8884	8770.33	5878	5866.67	3547	7883.67	4793.67	3903.33	5124.67	4413.33	7822.33	4599.67	8675.33	5451	3462	8812.67	7035	9998	4.67
ILEUDEG-PWY	43280.7	29737	24324.3	41603.3	53577.7	17188.3	68386	14260.3	36584.7	25368.7	25446.3	19930	26010.7	28121.7	32608.3	33446.7	28197.3	27504	57957.7	16814	19005.3	27413.3	26465.7	30290.3	22035	43874	30832.7	14653.3	30695.7	34012.7	32405	36.67
LEU-DEG2-PWY	15233.3	11559	8850.67	17274.3	22072	6931.33	27024.7	6407.67	15547.3	9577.33	10254	8606.33	10792	11047.3	12806.7	14486	11897	10981.7	23180.3	7217.67	8330	10544.7	11370	12370.3	9203.33	17779	12150	7276	11251.3	12106	11332	0
P163-PWY	34310.4	26399.6	19514.8	34856.6	43680.8	14137.8	57820.8	13586	32600.2	20814	20799.8	16959.2	23195	22743.2	28781	29270.2	26007.8	23461.6	48966.4	15492.2	18082.4	24237	22635.8	26802.8	21490.8	36580.6	24774.8	15118.8	24357.6	25880.2	23750.6	35.2
PWY-5327	26745	19572.3	14874.5	27188.1	35828.9	11203.5	44851.3	10462.2	25953.6	16095.4	16365.3	13709.6	18013.3	18325.2	22124.5	23216.9	19935.3	18600.9	38090.5	12218.3	13593.5	18130.1	18141.8	20922.5	16384.5	28757.1	19622	11834.9	19147	20466.7	18207.2	25.27
PWY-6328	1498.67	962.33	543	957.33	1406.67	559	1281.67	746	655	698	885.33	464	1028	735.33	1811.33	671	528.33	437.33	999.33	699	311	1099	800.67	816.67	1264	1731	824	718.33	559.33	848.67	865.67	0
PWY0-461	3632	2172	1563	2666	4047	1109	3499	1466	1745	1858	2159	1187	2482	1597	2894	1887	1447	974	2807	1431	863	2651	2261	2371	1396	4176	2210	570	1560	2340	2433	0
METHIONINE-DEG1-PWY	104568	71300.5	60063.5	104622	143922	45454	171405	42475	105432	63260	65791	53834.5	71143.5	70365.5	87677.5	96044.5	78878	73567.5	149264	48887.5	52328	70827	71736	83064.5	63549.5	113425	76913	46764	71066	82634	72128	96.5
PWY-701	2104	1115	1057	1196	1964	581	1750	397	843	841	939	567	996	691	1640	1069	952	956	1609	595	904	853	913	1585	583	1552	1391	406	1966	825	1772	1
CITRULLINE-DEG-PWY	47458	29517	25351	39800	60452	16108	70845	13111	45658	27951	24577	21749	28995	28550	31303	39168	32051	30903	62290	19669	19983	28790	29104	35434	24757	45132	30149	12090	28787	34622	30430	36
ORN-AMINOPENTANOATE-CAT-PWY	1663	1061	1252	1880	2024	912	3268	1348	2006	1019	1147	911	1340	4592	2916	1846	1370	1947	2066	1319	930	1332	746	1477	1020	2118	1297	2043	1472	1883	2070	3
PWY-1541	17667.7	12447	10135.3	18190	25169	8110.67	30070.3	7697	19687	10961	11514.7	9771.33	12585.3	11775.7	15019	17608.3	13780	13219.3	27522	8652	9069.67	12539.3	12717.3	14713.7	11320.7	20186.7	13229	8247.33	12588	14875.3	12223.7	0
PWY0-981	37	69	60	146	153	41	222	85	82	28	48	216	57	32	143	88	203	77	105	120	56	36	120	78	50	354	111	123	50	336	21	0
TAURINEDEG-PWY	12	3	2	16	18	4	31	4	20	11	8	10	10	10	6	7	7	10	13	1	2	8	5	6	4	19	14	3	5	2	9	0
ANAPHENOXI-PWY	83.5	156.5	40	160.5	343.5	89	222.5	163.5	243	108.5	116	126	160	94	311.5	126	375.5	268	105.5	239	533.5	81	134.5	131	144.5	223	87.5	195.5	58.5	187	49.5	0
PHENYLALANINE-DEG1-PWY	10.5	22	18	47	40	12	64.5	22.5	26	14.5	15.5	57	16	10	45	25.5	53	22.5	31	32	18.5	11	33.5	23.5	14.5	94.5	36	33.5	14	90.5	6	0.5
SERDEG-PWY	58424	45463	33851	61515	62142	24863	93851	26608	49835	36595	37312	27651	39419	37423	51316	41459	44616	37408	76395	27219	33439	41399	34983	45614	34619	57456	39199	29233	43343	43061	42650	65
PWY-5436	31933	19727	16472	27807	33001	11608	45476	10552	28391	16238	17539	13892	17468	19180	22995	20091	20113	20002	38414	12594	13845	18568	16449	24452	16214	29793	17939	9448	20686	25810	20299	28
PWY-5437	60298.5	41893.5	34158	61778	80032	25126	98656.5	25841	54324	34456	37533.5	30528.5	39638.5	40116	52246.5	50032	46128	38530	81736.5	30008.5	34248	40022	39730.5	49367	37022	66480.5	44185.5	30842	48612	46226.5	46509	63.5
THRDLCTCAT-PWY	2816	1275	1294	986	3071	609	3865	1350	1302	1395	1213	804	1521	1846	1728	970	1308	821	2104	1109	1323	1732	807	1330	1220	2398	1371	991	1248	1806	1335	4
THREONINE-DEG2-PWY	2816	1275	1491	986	3071	609	3865	1350	1302	1395	1213	804	1521	1846	2444	970	2504	821	2104	2098	2081	1732	807	2829	1546	2398	1371	3197	3473	1806	1960	4
PWY-5651	200.67	151	152.67	278.33	444	88.33	543	142.33	237.33	116	177.33	127.33	106.67	101.33	348	237.33	266.33	307.67	325.33	244.33	147	193	191.67	209.67	145.33	483.67	150.33	259.67	186	491.33	180.67	0
PWY-5655	2618.33	1745.5	1666	2435.17	3750.83	925.5	4412.83	1236.5	2634.67	1442.5	1748.67	1438.33	1681	2507	2656.33	2565.33	2836	2195.67	3287.67	1516.5	1960.17	1570.17	1807.67	2200.67	2091.67	3231.83	1489.67	1593	1461.67	2140.33	1609.67	0
PWY-6505	2618.33	1745.5	1666	2435.17	3750.83	925.5	4412.83	1236.5	2634.67	1442.5	1748.67	1438.33	1681	2507	2656.33	2565.33	2836	2195.67	3287.67	1516.5	1960.17	1570.17	1807.67	2200.67	2091.67	3231.83	1489.67	1593	1461.67	2140.33	1609.67	0
TRPCAT-PWY	296	217.5	221.5	396.5	647	126.5	784	200	344.5	170.5	259.5	163.5	152.5	148	461.5	344.5	374	450	474.5	314.5	205	284	272	303.5	210.5	678	210.5	327.5	267	692	260.5	0
TRYPDEG-PWY	1254	1481	570	921	1135	732	1368	252	850	2214	363	426	795	941	840	587	755	928	1459	239	382	657	671	818	604	767	742	346	1055	369	1173	1
TYRFUMCAT-PWY	13.33	24	21	53.67	51.33	14.67	77	28.33	29.67	10	16	73	19	10.67	50.33	30.33	68.67	26.67	39	40.33	18.67	14	41	28	16.67	125	39.67	45	17.67	118	6.67	0
PWY-5057	43375	31962	25954.5	47849	62642.5	19982	74510	20952	45902.5	26835.5	28311.5	24383	31071	31182	40755.5	40406.5	38516.5	31177.5	63909.5	22176	28044	30403.5	32004.5	37638	29376.5	48760	34388.5	26602.5	29911.5	31920	29521.5	49.5
VALDEG-PWY	21669.5	14826.2	12461.8	21773.2	28144	9135.75	34687.8	7924	19921.5	12954.2	13503.2	10669	13729.5	15099.2	17086	17977.2	15160.8	14557	29769.5	9085	10174.8	13995.5	14115.2	15787.5	11494.8	22863	15539.8	8343.5	16353	18039.5	16848.8	19
3-HYDROXYPHENYLACETATE-DEGRADATION-PWY	1807.75	872.75	949.75	1001.5	1585.25	487	1663.25	630.5	746.5	751.75	898.5	575.75	984.5	646.25	1541.5	844.25	1055	497	1454	981.25	773.25	1044.75	896.75	1525.75	753	1717.25	910.25	717	1986.5	1362.5	1583.5	0
4TOLCARBDEG-PWY	31629.5	23851	17823.5	38003.5	52113.5	15713	55488.5	16071.5	35673.5	20464.5	21966.5	20626	23945.5	23089	28165.5	31374	26336	23911.5	52548.5	16725.5	18621	21470	25743	27437	20876	38205	27991.5	20159	24559	26453.5	22298	0
METHYLGALLATE-DEGRADATION-PWY	30514	18162.7	16546	26727.7	39304.3	11645.7	44657.7	10133.3	26528.3	16946.7	17399.3	14645.7	17850.3	19049.7	21882	24395	20813.3	19293	40199.7	13623	13513.3	17282	18887.7	23356.3	16207.3	29939	20163	11186.7	22374.3	23406.7	20439.3	23.67
P345-PWY	455	394	299	505.5	431	275	725	243.5	503.5	283	284	396	306	847.5	558.5	315.5	443	433.5	485.5	282	237.5	224	238	306.5	298	533.5	266.5	246.5	443	711.5	499	0
P661-PWY	23.5	49.5	31.5	91	91	26.5	150	50	55	21.5	30.5	121	42	31	78	54.5	105.5	58.5	66.5	61	29	28	80	43	41	195.5	67.5	66	31	167.5	18	0
P662-PWY	23.5	49.5	31.5	91	91	26.5	150	50	55	21.5	30.5	121	42	31	78	54.5	105.5	58.5	66.5	61	29	28	80	43	41	195.5	67.5	66	31	167.5	18	0
PWY-2504	4909.15	3850	2741.31	5795.23	7344.23	2507	8551.85	2443.92	5402.31	3172.92	3514.54	2956.46	3673.38	3563.54	4663	4862.92	3778	3780.92	7766.85	2518.62	2720	3562.23	3750.46	3986.77	3350	6106.54	3946.69	2742.69	3548.23	4170.54	3501.54	0
PWY-481	63213	47616	35572	75821	104032	31375	110698	32029	71242	40893	43873	40978	47820	46138	56069	62636	52415	47727	104966	33227	37140	42895	51333	54769	41686	75964	55846	40075	49045	52480	44554	70
PWY-5062	328	140.38	118.38	120	350.25	56.5	393.5	89	159.38	157.88	139.12	94.25	158.12	382.62	149	136.75	118.38	72.25	278.88	91.62	134.5	207.25	93.62	114.38	113.75	261.38	155.75	18.75	174.12	156.62	184.62	0.25
PWY-5266	3039.4	2038.2	1920.4	2792.4	4271.4	1083.6	5031.6	1418.8	3042.6	1671.8	2006.8	1698.4	1970.6	2970	3016	2958.2	3287	2477	3781.2	1698.4	2275.6	1785	2087.4	2534	2440.4	3669.8	1725.4	1783.4	1655.8	2343.4	1831.2	0
PWY-5273	3782	2517	2389	3462.5	5310.25	1327.75	6245.75	1757.25	3786.5	2082.25	2496.25	2082	2452	3694	3736.75	3680.75	4069	3077.75	4701.25	2100	2834	2217.75	2585.25	3151	3040	4517.5	2135.25	2205.25	2059.5	2863.5	2284.25	0
PWY-6182	11.5	21.75	19.25	45.5	47.5	12.75	69.25	27	25.5	8.75	15	67.5	17.5	10	44.25	27.75	64	24	32.75	37.25	18	11.5	37.5	24.25	16.5	110.25	34.25	38.25	15.25	105.25	6.25	0
PWY-6185	12.33	23.33	20.33	48.67	50.67	13.67	74	29	27.33	9.33	16	72	18.67	10.67	47.67	29.67	68	25.67	34.67	40	18.67	12	40	26	18	118	36.67	41	16.33	112.67	6.67	0
PWY-6223	16	20	16	39	38	11	70	23	21	11	14	54	15	11	35	37	52	25	29	31	15	14	31	27	13	90	27	30	15	83	16	0
PWY-6533	27	51	45	108	114	30	165	63	60	21	36	162	42	24	103	66	152	57	78	88	42	27	90	57	36	261	81	90	36	249	15	0
PWY-6550	23.5	49.5	31.5	91	91	26.5	150	50	55	21.5	30.5	121	42	31	78	54.5	105.5	58.5	66.5	61	29	28	80	43	41	195.5	67.5	66	31	167.5	18	0
PWY-741	44.5	85.5	30	85	85	65	137.5	49	56.5	25.5	37	102	42.5	49	93	48	93.5	67	76	61.5	27	41.5	57.5	43	42	172	70	58	33.5	140.5	18.5	0
PWY0-1277	3784.25	2518.75	2396	3472	5322.25	1330	6255.75	1764.25	3790.75	2082	2499.75	2103	2452.75	3690.5	3752	3687	4094	3078	4712.75	2114.5	2840.5	2217.75	2591.75	3160.25	3039	4554.75	2143	2218.75	2063	2907.75	2283.5	0
2AMINOBENZDEG-PWY	10	18	15	38	38	11	57	21	22	7	12	54	14	8	37	22	51	20	26	30	14	9	30	21	12	93	29	33	13	87	5	0
PWY-6077	10	18	15	38	38	11	57	21	22	7	12	54	14	8	37	22	51	20	26	30	14	9	30	21	12	93	29	33	13	87	5	0
PWY-6079	18	34	29	72	76	20	110	42	40	14	24	108	28	16	69	44	102	38	52	59	28	18	60	38	24	174	54	60	24	166	10	0
PWY-2503	27	51	45	108	114	30	165	63	60	21	36	162	42	24	103	66	152	57	78	88	42	27	90	57	36	261	81	90	36	249	15	0
PWY-5430	3028.8	2017.6	1919.6	2785.6	4265.2	1065.6	5016.4	1442.2	3037.4	1669	2001.6	1692.8	1964.4	2955.8	3069.8	2953.8	3284	2465.4	3770.8	1776	2282	1775.6	2078.2	2530.2	2447.2	3657.6	1719	1910.6	1662.4	2340	1866.2	0
CENTBENZCOA-PWY	48480.3	36177	27466.7	55010	70905.3	22399.3	83107.3	23981	48865	29442.7	32498.7	28082.7	35053	34367	44363.7	43835.3	39720	33379.7	73438	25808.7	29924.7	33669.3	35438.7	41565	32241.3	56422.3	39476	29900.3	39786	37776.7	36609.7	0
CATECHOL-ORTHO-CLEAVAGE-PWY	14	26.5	23.5	55	57	15.5	83.5	33	31	10.5	18	81	21	12	54.5	33.5	77	29	39.5	45.5	21.5	14	45	29.5	21	133.5	41.5	46.5	18.5	127	7.5	0
P183-PWY	8	11	5	44	39	6	69	156	31	17	8	19	10	17	352	23	28	16	12	426	48	7	17	12	86	26	15	684	64	19	200	0
PWY-5415	5036	3340	3179.33	4592	7057.67	1762.67	8282.67	2330.67	5032	2769	3320	2749.33	3255.33	4912.67	4964.67	4893.33	5405.67	4083.67	6250	2788.67	3773.33	2947.33	3423.67	4191.67	4038	5980	2829	3119.33	2737.33	3789.33	3038.67	5.67
PWY-5417	12.33	23.33	20.67	48.67	50.67	13.67	74	29	27.33	9.33	16	72	18.67	10.67	47.67	29.67	68.33	25.67	35	40	19.33	12.33	40	26	18	118	36.67	41	16.33	112.67	6.67	0
PWY-5420	5036	3340	3179.33	4592	7057.67	1762.67	8282.67	2330.67	5032	2769	3320	2749.33	3255.33	4912.67	4964.67	4893.33	5405.67	4083.67	6250	2788.67	3773.33	2947.33	3423.67	4191.67	4038	5980	2829	3119.33	2737.33	3789.33	3038.67	5.67
PWY-5431	3739.2	3459	2295.4	5001.4	5782.2	2319	6758.8	2646.6	4604	2603.2	2990.2	2534	3164.8	2717.8	4365.2	4026.6	3592.4	3195.6	6627.4	2148.8	2763.4	3071.6	3049.8	3540.2	3093.8	5211.6	3115.4	3036.4	2772.8	3587	2569.2	0
PWY-6085	29	53	45	112	116	32	169	63	65	21	37	162	42	24	115	72	154	59	134	89	42	27	96	67	37	280	85	96	43	261	15	0
PWY-6086	29	53	45	112	116	32	169	63	65	21	37	162	42	24	115	72	154	59	134	89	42	27	96	67	37	280	85	96	43	261	15	0
PWY-6197	29	55	46	112	116	32	175	65	67	21	39	164	45	24	114	68	159	61	101	92	42	29	96	66	42	279	85	96	40	263	18	0
PWY-6215	9	17	15	36	38	10	55	21	20.5	7	12	54	14	8	34	22	50.5	19	26	29.5	14	9	30	19	12	87.5	27	30	13	83	5	0
PWY-6217	27	51	45	108	114	30	165	63	60	21	36	162	42	24	103	66	152	57	78	88	42	27	90	57	36	261	81	90	36	249	15	0
PWY-6088	27	51	45	108	114	30	165	63	60	21	36	162	42	24	103	66	152	57	78	88	42	27	90	57	36	261	81	90	36	249	15	0
PWY-6216	27	51	45	108	114	30	165	63	60	21	36	162	42	24	103	66	152	57	78	88	42	27	90	57	36	261	81	90	36	249	15	0
PWY-6087	5.5	10	8	22	19.5	6.5	32	12.5	14	4	6.5	27.5	7.5	4.5	23	12	26.5	12	18	16.5	7	6	16	13	8.5	52.5	17	18.5	7.5	47	3	0
PWY-6089	11	20	16	44	39	13	64	25	28	8	13	55	15	9	46	24	53	24	36	33	14	12	32	26	17	105	34	37	15	94	6	0
PWY-6193	1180.5	521.5	399	348	1295	145.5	1363	310.5	481.5	561.5	439	312	568	836	407.5	357	423	207	786	312	517	672	329.5	421	422	914.5	560.5	66.5	254.5	468	467.5	0
PWY-6104	44.5	85.5	30	85	85	65	137.5	49	56.5	25.5	37	102	42.5	49	93	48	93.5	67	76	61.5	27	41.5	57.5	43	42	172	70	58	33.5	140.5	18.5	0
GALLATE-DEGRADATION-I-PWY	1368.5	609.5	533	426.5	1445.5	176	1825	337.5	602	692.5	630.5	380.5	669	927.5	525	591	662	341	1170.5	398.5	602	774	394.5	554	483.5	1197	656	82.5	359.5	680	577.5	0
P3-PWY	40818.3	30700.3	23489.3	42522.5	52624.5	17149	68043.8	17300	38817.5	24355.2	25291	20777.8	27961.8	28813.2	35478	35272.5	31873.7	27518.3	58193.5	19448.3	22806.7	28729.8	27256	33049.5	26051.5	44250.2	29736.7	20130.3	31229.3	31043.8	30296.7	43.67
PWY-5642	598	409	482	851	1264	300	1467	379	646	305	534	427	358	248	836	625	891	652	1139	584	460	672	566	615	431	1370	425	730	424	1541	457	0
PWY-5641	8	11	5	44	39	6	69	156	31	17	8	19	10	17	352	23	28	16	12	426	48	7	17	12	86	26	15	684	64	19	200	0
PWY-5648	18	34	29	72	76	20	110	42	40	14	24	108	28	16	69	44	102	38	52	59	28	18	60	38	24	174	54	60	24	166	10	0
P281-PWY	8.5	10.5	9	21	20.5	6	36.5	12	12.5	0	0	28.5	0	0	20	19	28	13	14.5	16	9	0	16	16.5	7	50	14.5	16.5	8.5	45.5	8.5	0
PWY0-321	34017	13977	19884	24182	49353	10999	46699	10062	26584	15530	15626	15017	16743	14914	23173	27924	25043	21354	40211	16111	15368	16459	22496	27264	16672	33604	20698	14018	31373	30410	28235	24
PROTOCATECHUATE-ORTHO-CLEAVAGE-PWY	9325	8604	5702	12416	14362.5	5772	16758.5	6562.5	11463.5	6492.5	7445.5	6216.5	7878	6774.5	10830.5	10013.5	8871.5	7941	16503	5307.5	6875.5	7656	7557.5	8807.5	7701.5	12848.5	7728.5	7527.5	6901	8792.5	6410.5	0
PWY-5724	10.33	0.67	0	0	1.33	0	15	6	0	0	0	3	0	2.33	4	0	6	0	4.33	2.33	2.33	0	2	0	8.33	0.67	0	0	0	0	0	0
PWY-6419	63213	47616	35572	75821	104032	31375	110698	32029	71242	40893	43873	40978	47820	46138	56069	62636	52415	47727	104966	33227	37140	42895	51333	54769	41686	75964	55846	40075	49045	52480	44554	70
DESULFONATION-PWY	27	51	45	108	114	30	165	63	60	21	36	162	42	24	103	66	152	57	78	88	42	27	90	57	36	261	81	90	36	249	15	0
PWY-5165	27	51	45	108	114	30	165	63	60	21	36	162	42	24	103	66	152	57	78	88	42	27	90	57	36	261	81	90	36	249	15	0
TOLSULFDEG-PWY	31629.5	23851	17823.5	38003.5	52113.5	15713	55488.5	16071.5	35673.5	20464.5	21966.5	20626	23945.5	23089	28165.5	31374	26336	23911.5	52548.5	16725.5	18621	21470	25743	27437	20876	38205	27991.5	20159	24559	26453.5	22298	0
PWY-5178	3039.4	2038.2	1925.8	2799.2	4280.6	1083.6	5037.6	1442.6	3044.6	1671.6	2007	1714.8	1970.6	2967.2	3072	2962.8	3305.6	2477	3785.8	1776.8	2282	1785	2091.4	2539.6	2448.4	3696	1730.6	1911.8	1663.2	2376	1867	0
PWY-5179	3779	2507.75	2385.75	3455	5303	1323.5	6229.25	1787	3781.75	2081	2492	2066.75	2444	3688.75	3811.5	3675.75	4061.25	3066.75	4690.5	2198	2842	2212.25	2572	3146.75	3050	4491.5	2125.5	2365.75	2069	2846.75	2329	0
PWY-5180	5036	3340	3179.33	4592	7057.67	1762.67	8282.67	2330.67	5032	2769	3320	2749.33	3255.33	4912.67	4964.67	4893.33	5405.67	4083.67	6250	2788.67	3773.33	2947.33	3423.67	4191.67	4038	5980	2829	3119.33	2737.33	3789.33	3038.67	5.67
PWY-5181	3743.2	3466.6	2301.6	5016.6	5797.8	2323.4	6782.8	2655.2	4613.4	2606	2995.6	2556	3171	2721	4381	4035.8	3614	3204	6642.2	2161.2	2768.8	3075.4	3063	3549.6	3099.4	5250	3127	3049.6	2778.4	3622.8	2571.8	0
PWY-5182	5036	3340	3179.33	4592	7057.67	1762.67	8282.67	2330.67	5032	2769	3320	2749.33	3255.33	4912.67	4964.67	4893.33	5405.67	4083.67	6250	2788.67	3773.33	2947.33	3423.67	4191.67	4038	5980	2829	2926.33	2737.33	3789.33	3038.67	5.67
PWY-5183	3083.64	2503.36	1920.09	3551.73	4579	1549.36	5372.36	1865.45	3481.82	1945.91	2274.64	1936.18	2337.91	2587.09	3393.27	3179.64	3140.09	2583.64	4737.82	1792.45	2297.09	2209.91	2339.64	2765.36	2525	4056.82	2207.73	2257.36	2021	2718	2019	3.91
PWY-5184	35044.3	26830.8	19804.3	38566.3	46938.3	15388.3	60047.8	15350	32078.5	20857.7	22805.5	18606.8	24010.7	23887.2	30663.2	29498.7	26446	23123.8	50864.5	16951.8	19287.7	24298	24046.3	28110.2	21711	39360.2	27545.3	17951.7	28165.5	27167.2	26843.7	37.17
TOLUENE-DEG-2-OH-PWY	18.5	33	25.5	78	77.5	19	122	110.5	49	19	23.5	91.5	27.5	20.5	233	45.5	93.5	38.5	56.5	259	45	18	56.5	39	64	152.5	50	390	52	141	109	0
TOLUENE-DEG-3-OH-PWY	29	55	46	112	116	32	175	65	67	21	39	164	45	24	114	68	159	61	101	92	42	29	96	66	42	279	85	96	40	263	18	0
TOLUENE-DEG-4-OH-PWY	19	36	30.5	74	77	21	115	43	43.5	14	25.5	109	29.5	16	74	45	105	40	63.5	61	28	19	63	42.5	27	183	56	63	26.5	173	11.5	0
TOLUENE-DEG-CATECHOL-PWY	44.5	85.5	30	85	85	65	137.5	49	56.5	25.5	37	102	42.5	49	93	48	93.5	67	76	61.5	27	41.5	57.5	43	42	172	70	58	33.5	140.5	18.5	0
PWY-5691	10	21	18	46	40	12	62	25	24	14	14	56	15	9	49	24	55	21	32	36	14	9	33	23	20	97	36	34	15	90	5	0
PWY-5428	60	116	14	58	54	98	100	33	46	30	35	40	40	74	72	28	28	73	51	31	12	54	19	20	42	65	55	20	27	18	19	0
PWY-5429	60	116	14	58	54	98	100	33	46	30	35	40	40	74	72	28	28	73	51	31	12	54	19	20	42	65	55	20	27	18	19	0
CO2FORM-PWY	152744	100128	88789	146933	209328	65785	244576	61124	150461	91167	94845	77114	100335	100697	125776	137470	115526	107631	213072	68932	75104	98448	102318	118567	90526	162716	108752	67344	102447	123497	102881	136
PWY-1881	506	345	476	485	437	199	679	628	853	222	299	241	416	167	1024	299	598	975	307	714	437	289	346	668	499	490	276	1018	2211	1522	3327	0
PWY-1882	18478.3	12920.1	10574.7	19184.9	26170.9	8159.14	31104	7696	20339.9	11550.3	11638.7	9946.29	13115.7	13083	16100.1	18183.7	14919.9	13540.7	27453	9514.43	10069.7	12990.4	13305.4	15737.7	12180.6	20493.9	13861.3	9127	13021.7	14352	13217	0
PWY-5493	113526	69965	56688	89190	152590	38016	164127	34655	87614	64719	59937	46757	70131	74389	76392	85991	65820	61022	132620	41836	50242	72677	67364	74914	53129	107707	81197	33844	72491	71716	73523	93
PWYQT-4429	846	731	43	236	203	515	523	699	292	270	539	166	732	608	2217	112	100	488	240	321	28	659	183	73	2377	1042	226	1087	66	139	40	1
CODH-PWY	80358	55202.3	46222.7	81758.7	113243	35589.7	133385	33330.7	85354	49824.3	51130.7	42537.3	56167.7	56174.7	68341	77398.3	62558	58463	117960	38824.3	41541	55214	56683	65247.7	50665	88149	59676	37656.3	54999	63638	55496.7	74.33
PWY-5789	30411.5	25444	17460.5	35683.6	42342.8	13605.9	54733.4	13220	28864.4	18823.9	20257.2	16923.8	22035.2	22043	26954.2	27678.4	22726.4	21104.1	46097.2	14827.5	16701.8	22635	22608	24545.9	18899.6	35339.2	24940.5	15273.4	25140.1	23361.6	24637.2	32.12
P23-PWY	61190.4	46282.8	31503.8	68759	94394.6	27674	108691	25756.2	64285.2	38996.6	40635	35734.2	46487.2	47047.4	50941.2	61150	40268.6	43027.6	94053.2	30879.2	31825	44750.2	47081	47722.8	37128.6	70902.6	52104.6	28651.2	49399.2	42101.4	48031.2	52.6
P42-PWY	68075.5	52047.5	35088.2	77283.8	105106	30840.8	121561	29191.2	71815.2	43311	45380.5	40133	52580	52845	57247.2	68566.5	45412	47504.8	105004	34584	36484.2	50333.8	52701.5	53659	41685	78643.2	58676.8	32698.8	55370.8	45455.5	53503	61.25
PWY-5392	61604.3	46505	32327.2	69936	96000.8	28290.8	109026	26801.7	65444.7	39312.7	41174.7	36608.2	46709.3	46895.8	51795.8	61397.7	42293	43810.8	95872	31270.5	32710.8	44441	47789.7	48897.2	37888.2	71746.2	52728.2	30555.2	49340.2	44147	47451.7	55.5
PWY-1622	20347.4	16818.6	10956	25161.8	30480.2	10118	37444.4	10114.4	25928.2	14113	14198.6	12678.4	17052.6	15904.8	19133	21656.4	15976.4	16329.4	34821.8	11325.8	11813	16364.4	16164.6	17798	15296.8	24017	17435	12327.2	14901.2	14938	14470.4	0
PWY-1861	90079.8	59481.8	50038.5	84991.2	121687	36432	143912	32769	89688.5	54001.8	52625.5	45732.8	57921.8	59480.5	68935	77797.8	67107.2	63124	127087	40778	43822	56357	58917.8	68879.8	53053	91897.2	61937.8	36016	61845.5	71955.8	57770	80
FORMASS-PWY	9	17	14	36	38	10	55	21	20	7	12	54	14	8	34	22	50	19	26	29	14	9	30	19	12	87	27	30	12	83	5	0
PWY-1722	44165	32739.5	24939.5	49171.5	65200	20492	77789.5	19434	52800.5	29153	29273.5	25249	34084	33913.5	39623.5	47362.5	36074	33879	70403.5	23770.5	24759.5	33597	33865.5	38588	30734.5	50865.5	35138	22812.5	31275	33708.5	31804.5	43.5
PWY-1723	9	17	14	36	38	10	55	22	20	7	12	54	14	8	35	22	51	19	26	30	14	9	30	19	14	87	27	30	13	83	5	0
PWY-1801	17.5	20.5	20	42.5	43.5	12	75	62	26.5	10	13	55	17.5	13	147	35	55.5	26.5	46	153.5	20.5	14	32.5	28	33	99	31	224	34.5	92	65	0
RUMP-PWY	26701.7	20484.3	15121.7	30935.7	40962.3	13320.3	47136.7	13656	30209	17844	18819	16183.3	20529	20633	25242	26622	22522.3	20050	42857.7	13787.7	17240	19236.7	20112.3	22082	19258	31522.7	22330.7	17162.3	18151.7	20238	17592.7	29.33
PWY-6028	44187	33130	27462	47970	61282	20658	75545	23809	46993	26943	28605	24391	32126	32735	46032	40170	44013	31546	62452	23920	32447	31750	32042	40514	33393	48364	34483	32250	29897	30607	28548	57
PWY-5941	60910	41064.5	33714.5	60545	90627.5	25210	97577.5	23180	60761.5	36908	37097	33223	39920	37944	46071	55438.5	45118	41986.5	87101	27450	30165.5	37544	43347	45936.5	35092.5	66641.5	45960	25952.5	38864.5	47560	38514	55.5
PWY-6572	842.33	9	511.33	6.67	6.33	3	18	216	4.67	1.33	3.33	5.33	7.33	6.67	649.33	5	811.67	11.33	4.33	807.33	740.67	5.33	11.33	1213.33	541	9	6.33	908	1729.33	563.67	896.67	1
DHGLUCONATE-PYR-CAT-PWY	12	22.67	19	48.33	52.33	13.33	73.67	28.33	26.67	9.33	16	72	18.67	10.67	47.67	29.33	67.33	25.33	34.67	39.67	54	12	40	25.33	16.67	116	37.33	40.67	16.33	111.67	7	0
FUCCAT-PWY	20100	9822.5	11799.5	15964.5	30805	7383.5	30945	6300.5	16630.5	9789.5	10599.5	10553	10390	8588	12894.5	17245.5	13928	12972	27508.5	7767.5	8649.5	10806.5	13541	14480.5	8794.5	22635.5	14026	5823.5	12299.5	17213.5	12650	20
GLUCOSE1PMETAB-PWY	32435	22864	18685.3	35127.3	48201	15058.7	56163	14238.3	36648	20613.7	22161.3	18533	24433	23727	28901	34972	26987	24670	49651	17559.7	18195	23653	25270	27861.3	22375.7	37650.3	25283.7	16432.3	24520.7	25494.7	24195	31.67
LYXMET-PWY	13815	6277	8899.5	8661.5	20267	4800.5	18061	5144	10237.5	7369	7342.5	6212.5	6901	7321	9627.5	11054.5	12684.5	8305	16736	5222	8319.5	6653.5	8216.5	10203	6794	13762	8236.5	6196.5	8554.5	12070.5	8181	16
MALTOSECAT-PWY	1986	1188	2255	567	788	749	3112	2569	522	729	1103	283	980	904	4540	798	5347	888	1396	1192	3750	1106	352	3145	3808	1905	677	4629	1048	1333	905	7
MANNCAT-PWY	14255	12459	8178	22429	31245	9440	34574	10533	23302	10806	12600	12305	14602	13348	19037	20611	15810	15153	28250	12275	14093	13391	15411	14230	14368	21048	15065	15698	12244	9836	10153	17
NPGLUCAT-PWY	56044.2	39815.4	29092	56350.4	79650.8	23252.2	89542.6	22474.4	55705.2	34516.4	34582	29033.4	39519.6	38813	44915.6	48892	38143	36961.2	78731.6	25448	28276.6	38915.8	38523	42160.8	33154	60422.8	43063.6	24730	36594.6	39303.8	36352.2	50.2
P124-PWY	58241	41193.1	32489.8	59680	81576.5	24906	97010.2	23961.2	62120	36117	36251.5	31179.4	41182.4	40692.9	48973	54858.4	45604.9	42057.1	85772.6	28867.5	31299.5	40352.1	41120.2	47306.8	38032.6	63422.6	42868.2	27469.2	41372.8	44472.8	39886.6	55.5
P302-PWY	63213	47616	35572	75821	104032	31375	110698	32029	71242	40893	43873	40978	47820	46138	56069	62636	52415	47727	104966	33227	37140	42895	51333	54769	41686	75964	55846	40075	49045	52480	44554	70
PWY-2221	43543.8	34436.2	23570	50923	63435.4	20508.6	76467.4	19684.4	47936.8	28495	29472	25341.2	33174.6	32053.8	39089.6	40859	33144	31706.2	67388.2	22449.8	23346	31600.4	33034.6	35521.4	29293.8	49612.8	35656	22610.6	32299.8	32857	30272	41.8
PWY-5257	18413.8	11101.6	10705.2	16971.9	27145.2	7661.75	28704.4	7286.08	17509.8	10628.5	10879.9	9732	11378.4	11729.8	14354.7	16382.8	14509.1	12475.8	26068.8	8607.33	9470.92	10903.4	12602.2	14525.2	10380.8	19702.5	13482.4	8872.5	13572.8	15418.3	12204.8	17.58
PWY0-1300	82966	64752	46009	94411	120353	35718	142813	37189	83192	53228	52936	48281	60652	59890	72296	71880	65767	58577	123825	41179	48327	56347	61318	66089	54668	91790	64823	42963	52461	57490	51511	89
PWY0-1301	58244	38264	33682	62310	105071	26283	98019	27391	63393	36490	37090	38462	41514	34302	49995	62384	48753	43976	89932	32463	33971	35075	49570	49721	38036	72065	49323	35745	40170	46702	34460	59
PWY0-1314	22709	11530	14288	18480	34774	11059	35818	9836	23527	13418	14418	10948	13587	16004	21539	23661	20932	17924	31443	10361	12615	13397	15846	18239	15973	26613	14645	13011	14566	20399	13697	20
PWY0-44	109	63	86.5	86	129.5	26.5	279	218	58.5	60.5	64.5	51.5	72.5	44.5	236	61	144	93	118.5	164	66	66.5	42	119	68.5	136	31	256	208	213.5	115	0
RHAMCAT-PWY	11141.5	7334.5	5800.5	11095.5	17401	3859.5	16807	4424	12356	6108.5	5665	7706.5	6940.5	5550	7455	9350	8240.5	8252.5	17148	5593.5	6082.5	5136.5	7943	9199.5	6823.5	12056.5	7717	5635.5	6126.5	8084.5	4852	13.5
RIBOKIN-PWY	31821	16227	19366	20889	34349	10639	41424	11900	25210	15405	14800	11886	15050	20843	24679	20011	29154	19494	35168	11887	19204	14968	14901	25644	18496	26421	16633	16364	20237	25480	18171	31
DARABCATK12-PWY	1187	0	720	2	6	0	20	437	4	2	0	0	2	12	1155	4	1135	1	0	1475	1043	3	4	1691	821	1	0	1856	2484	794	1441	1
PWY-5519	78	20	58.5	25	32.5	50	102.5	59	24	30	58	41	39	26.5	61	25.5	42.5	53	46	44	16	32.5	12.5	20.5	41.5	22.5	9.5	11.5	112.5	131	115	0
LACTOSECAT-PWY	6881	3711.5	4244.5	4514	7650	2440	8711	2684.5	6336	4027.5	2887	3287	3036	2957	5068	3644	6154	4801	8496	2050	3725	2526	2825.5	5504.5	4082.5	6432	3155.5	3707.5	2180	5573	2535	10
PWY-6317	45913.3	33415.7	25515	52625	71505.3	22512.7	77830	22039.3	53655.3	29885.3	31795	27345	34756	34498.7	41986.7	47045.3	37626	34630	72096	24981	26806.7	32395	36011.7	39648	31848	54856	36914.7	26195	32924.7	36896.7	31061	44.67
ARABCAT-PWY	22806.5	9938	13899	15101.5	35732	7779	30315	7044	18397.5	11813.5	11857	10994	11122	11392	14498	19496.5	18415	14463	27928.5	8805	11234.5	10185	14607	16247	10659.5	23525.5	14277	8094.5	13797.5	20043	12533.5	19.5
BGALACT-PWY	116546	75906	65455	120910	181264	44913	177628	51948	114048	67461	65627	66418	77380	71615	97596	103221	99872	80049	162489	67035	72547	64910	86020	104170	78364	119661	90580	81528	95982	85937	71657	132
LACTOSEUTIL-PWY	89879.5	61761	50513.5	98365.5	142648	38144	144163	41988.5	92645	54177	54750	53698	62600	58876.5	76832.5	82928.5	76143.5	63888	133728	50131	54843.5	53902.5	68676.5	79469.5	60025	97812.5	73213	60801.5	72513.5	69208.5	58105.5	101
PWY-3801	61562.6	42871	34430.4	62966.5	85875.8	26956.5	102567	25501.2	65866	38420.2	38810.5	32803.4	42948.9	42342.5	51636.5	57212.1	48125.1	44171.9	90702	29665.5	32751.6	41885.6	42952.8	49803.2	39252.5	66848.8	45666.8	29899.6	42622.9	47810.2	41273.5	58.75
PWY-5384	48683.7	36465.3	27205.7	54889.3	69790.7	23117.3	85523.3	22424	54384.3	31615	33646.3	27765.3	36555.3	35966.7	43874.3	47844.3	38162.3	35711.7	75678	25391.3	27318	35665	35869.7	40800	32627.7	56422.3	38926.7	26357.3	35446	37262.7	34794.3	48.67
PWY-621	44319.8	31247.8	25476	46849.8	63380.8	20184.5	75189.5	19899.8	47366.5	28145.2	29103.2	24114	31465.2	30665.8	38801.8	41453.5	35613.8	31756.5	65951.5	21745.2	24539	30495.5	31411	36498.5	28683.8	49982.5	34320	24075.8	30320.8	34907.2	29872.8	44.5
SUCROSEUTIL2-PWY	53302	33537.5	30054.5	52014	82642.5	23503.5	84837	21725.5	54420	32473.5	33034.5	30272.5	34465.5	33134.5	40110	48542.5	40924	38796.5	79813.5	23391	26214	31013	38377	41109	30009	58585	40947.5	25853	36854	45700.5	34362	49.5
SUCUTIL-PWY	54322	42342	29220	64023	75876	26503	93186	26743	59706	35298	38602	31290	41314	40975	49865	50182	40279	38419	84297	28397	30208	39978	39323	44977	36136	62994	44750	32001	40057	40303	37974	54
PWY-2721	1986	1188	2255	567	788	749	3112	2569	522	729	1103	283	980	904	4540	798	5347	888	1396	1192	3750	1106	352	3145	3808	1905	677	4629	1048	1333	905	7
PWY-2722	26488.5	18114.5	15982	27921	39454	12180	45788	12283.5	28020.5	16081.5	17968.5	14842	19487	18560.5	24912.5	28393.5	24124	19924.5	39115	14507	16277	18780.5	20761.5	23427	19389	31117	20386.5	15097.5	20743	20764.5	19788	27
PWY0-1182	50991	35041	29709	55275	78120	23611	88464	21998	55519	31434	34834	29401	37994	36217	45285	55989	42901	38961	76834	27822	28804	36455	41171	43709	34970	60329	40096	25566	40438	40196	38671	47
PWY0-1466	12	19	15	39	45	11	57	21	22	8	12	56	17	24	36	29	52	19	33	31	15	15	30	25	13	89	29	32	13	92	6	0
TREDEGLOW-PWY	50991	35041	29709	55275	78120	23611	88464	21998	55519	31434	34834	29401	37994	36217	45285	55989	42901	38961	76834	27822	28804	36455	41171	43709	34970	60329	40096	25566	40438	40196	38671	47
XYLCAT-PWY	56729	29593	32514	42754	71509	20637	79805	17142	44145	29637	28914	25086	28128	31471	38179	41766	38076	33899	71922	22423	21741	29689	31870	39589	25293	55022	35405	17819	40798	48070	35807	49
ACETATEUTIL-PWY	52142.5	37147.5	30526	53965	72952	23001.5	86936	23466.5	57841.5	32470	32763	28536	37320	35237	45884	50344	44802.5	38481.5	79558.5	26207	30693	36536	36998.5	45235	35979	57520	38427	27946.5	35814.5	40879.5	35042.5	57
GLUCONSUPER-PWY	894	820	79	448	252	696	446	766	519	326	561	221	684	1932	2724	423	136	439	291	585	68	755	145	133	2399	1081	321	1491	192	195	428	0
GLYCOLATEMET-PWY	18813	12451	10112	18270.5	25411	8665.5	30279.5	8580	19975	11826.5	11524.5	9800	12469	12808	15766.5	15271	14953	13648.5	27377.5	8544	11059	11699.5	11811.5	14413.5	11589.5	19391	13177.5	10757.5	12158	14093	10518.5	19
GLYOXDEG-PWY	10	21	18	46	40	12	62	22	25	14	14	57	15	9	46	25	54	21	32	33	14	11	33	23	14	98	36	35	15	92	6	0
P441-PWY	61710.4	42252.5	34948.2	61340.1	85755.1	26320.4	100965	25091.6	64980.5	38068.8	37665	32294.3	42184.3	41234.6	50849.7	56238.9	48970.1	44067.1	89627.9	29230.1	32958.6	41111.1	42507	49893	38962.4	65602.6	44720.2	29705.1	41990.9	48297.3	40065.5	59.2
PWY-2361	9	17	14	36	38	10	55	21	20	7	12	54	14	8	34	22	50	19	26	29	14	9	30	19	12	87	27	30	12	84	5	0
PWY-5074	3117	3847	2748	4018	2133	1466	7484	2698	1783	1990	2720	1333	2332	3497	5371	2769	5603	2096	4113	1582	3961	2559	2081	3642	4707	3991	2098	4842	3801	2903	3490	8
PWY-5162	6367.5	4451	4251.5	6498	9635	2478	10654	3179.5	6966	3468	4361.5	3797.5	4228	6449.5	6956.5	6771	7497.5	5803.5	8230.5	3814	5141	3705.5	4771	5752.5	5585.5	7860	3644.5	4337	3759	5089	3985.5	8
PWY-5177	29299	21149.5	15957.5	27952.5	31944.5	11143	46005	8813	21088.5	16253	17261.5	12013	16725	17503	22396.5	19729	17348	16716.5	36925.5	10889	11712.5	18995.5	16326.5	19457.5	14350	28935	20829	8118	20760.5	21954.5	22430	24.5
PWY-5749	9	17.5	14	36	38	10	55	22	20	7	12	54	14	8	35	22	50	19	26	30	14	9	30	19	14	87	27	30	12	83	5	0
PWY-6038	8120.33	4057.33	3858	4857.67	7396	2834.33	8803	3425	4537.67	4177.67	5678	2459.67	5141.33	7070.67	6633.33	4817	4613.67	3323	6391.33	3180.67	2763	5321	3891.67	4645.67	3798	7480.67	3804.33	1408.67	5467.67	6277	6792.33	2.33
PWY-6373	596	400	489	857	1274	298	1434	387	651	307	546	447	355	252	843	630	894	651	1134	597	455	676	563	613	434	1392	446	723	431	1541	448	0
PWY0-1313	6341	8561	3127	15843	19743	5630	20151	6145	12885	5946	8239	9068	9805	8422	9773	14446	5756	7586	20425	7698	6231	8503	11274	7069	7603	14519	10952	8409	11258	4522	9277	8
PWY0-1465	1181	307	654	692	536	587	1040	316	645	608	1119	332	652	1855	1029	958	881	588	806	389	431	434	400	518	745	900	311	235	956	1237	1387	1
PWY0-301	54939	38535.5	31222	55762	80166.5	22506.5	88942.5	23145	51717	33870.5	33652	30222	37078	37154.5	45083.5	46888	44076.5	37420.5	78421.5	25538	31388.5	34657.5	38816.5	42438	33652	59482	40566	26577	34502	40269.5	33593	58
PYRUVDEHYD-PWY	32396.5	20009	17557.5	23103	33892	9676	47642	12310	19577	16431	17012	12179.5	18485	20604.5	24046	19114.5	23099.5	13597	35115.5	13376	20681	20255	14732.5	23599	16043.5	28992.5	20958.5	14144	23500	17292	23772	38
PWY-5130	12587.5	18414	6068.5	26848.5	24316.5	8636.5	31664	9503.5	20806	11165	12396.5	12611.5	15677.5	14110.5	14820.5	17656	9242	13223	31290	9152	9215.5	13826	14724	12065.5	12324	19838.5	16581	11823	13800	8063.5	12009.5	15
PWY-5535	3	0	5	3	3	1	3	0	1	0	0	1	2	1	3	5	3	5	4	1	2	3	0	0	2	2	4	2	0	3	1	0
PWY0-1312	52954	37269	30708	54408	75336	24287	89958	23931	58959	32844	34488	29088	37689	35285	46860	52730	48475	39571	82448	26579	34235	37574	38027	46413	38050	60187	39562	31277	37709	44288	36641	62
PWY-5794	41112	30412.5	23414.5	44593.5	54337	17873	69312	19954.5	37667	23704.5	26802.5	21632.5	28656	28459	38462	34432	33371.5	26201.5	57671.5	22061.5	26312.5	29037.5	27490	34963.5	27514.5	46636.5	31273	24766.5	35149.5	30430	32629.5	0
PROPIONMET-PWY	12587.5	18414	6068.5	26848.5	24316.5	8636.5	31664	9503.5	20806	11165	12396.5	12611.5	15677.5	14110.5	14820.5	17656	9242	13223	31290	9152	9215.5	13826	14724	12065.5	12324	19838.5	16581	11823	13800	8063.5	12009.5	15
PWY-5747	116.67	32.67	176.67	115.33	71.33	54.67	118.67	83.67	122	47	59.67	85.67	57.67	442	196.33	129.33	108.33	65.67	75.67	65.33	57	49.33	40	120.67	63	129.67	44.67	88	741.67	604	1151	0
PWY0-42	116.67	32.67	176.67	115.33	71.33	54.67	118.67	83.67	122	47	59.67	85.67	57.67	442	196.33	129.33	108.33	65.67	75.67	65.33	57	49.33	40	120.67	63	129.67	44.67	88	741.67	604	1151	0
PWY0-43	7998.5	13107	4118.5	19140.5	15600	6251.5	22604	6599	14028.5	7418	8787.5	8306	10989.5	11875.5	11238.5	12990	6209.5	9051	21362.5	6475.5	6255.5	10449	10351	8133	8373.5	13902	11437.5	8404.5	9867.5	4985.5	8648.5	10.5
12DICHLORETHDEG-PWY	8681.5	6344	5268.5	7457	11956	2323.5	13593.5	3195	6627.5	4376	4233	4453.5	5382	6702	7441.5	6658	8555.5	4856	10473.5	4352	6350.5	4903.5	5803.5	7621	5754.5	8494	5021	3591.5	6092.5	5956	5501	10.5
PWY-5372	34785	22176	17774	31166	35168	13777	51896	12615	23488	17291	21878	14134	21053	23249	28227	21377	17843	17551	40148	14328	13762	25141	18091	23147	16045	34081	23442	8697	27587	24382	28451	29
ACETOACETATE-DEG-PWY	47123	32221	25764	42247	52505	17541	73800	13759	35164	26661	26503	19199	26098	27322	34637	31628	28181	27995	59553	16967	19181	29334	25528	30499	22932	45238	32312	13326	32033	35724	34054	39
LIPAS-PWY	45455	33861	25079.5	49449.5	66941	19251.5	77912	19653	44320	28827.5	28508	25482	32558.5	32961	38497.5	39057	35238	31335.5	65989.5	21827	25532.5	30559.5	33089.5	34915	28772	49428	35758.5	22945.5	28609.5	31877	27949.5	47
LIPASYN-PWY	2962.67	5209.67	1068	9080	8566.33	3154	9609.33	3618.33	7597.67	3475.33	4380.33	4407.67	5464.67	4843.33	4988	6505.33	2476.67	4237	10313.7	3408	3145.67	4567	5120	3540.33	3968.33	6521.67	5861	4814.33	3388.33	1356.33	2567.67	4
FAO-PWY	18815.5	16167.8	10289	23360.2	27032	8910.25	34355.5	8182.25	20160.2	12388.5	12710.2	11279	14392.2	15060.8	16040.5	17876.8	12614.5	13923	30831.8	9386.5	9056.5	13847.5	14193.2	14188.5	11572.8	20966.8	16864.2	9949.5	16836.5	14641.5	16347	15.75
PWY-5137	9	17	14	36	38	10	55	21	20	7	12	54	14	8	34	22	51	19	26	29	14	9	30	19	12	87	27	30	12	83	5	0
PWY0-1337	70838	59903	37307	94836	120688	37322	139804	32279	80999	49154	53909	46013	58868	59995	63235	78831	48266	54537	122443	36114	36092	57270	61726	54061	44970	89879	71264	38097	54257	52349	52286	64
PWY-102	29	53	45	112	116	32	169	63	65	21	37	162	42	24	115	72	154	59	134	89	42	27	96	67	37	280	85	96	43	261	15	0
AMMASSIM-PWY	108642	69181	58996	107155	147953	43082	164774	39336	99643	61614	63278	53637	67351	67965	80863	88531	77357	70217	146788	46080	51122	63535	68659	82735	59022	112833	74795	44817	72111	86107	70040	90
CYANCAT-PWY	1976	661	1437	933	643	565	1391	902	1016	504	505	360	807	1604	2370	662	1846	1105	641	1835	1560	516	513	2659	1345	1062	466	2123	5791	2788	5225	1
N2FIX-PWY	5040	7358	4083	6856	3797	2160	13375	1851	3023	3047	3412	2447	3713	3624	4536	4164	3702	3432	7610	1899	2116	4677	3522	4227	3452	6292	3607	1380	10709	7076	11849	5
PWY-4984	44363	30440.3	24910.3	44890.3	62778.7	18405.7	73297.7	16474.7	44328	27194.3	26864.3	23599	29719.3	29279.7	34089.3	40499	32723	30847.3	64642	20134	21977.7	29053.3	30960.7	35275.7	25262.7	48139.7	33036.3	17927.7	30055	33851.7	30678.7	39.33
PWY-6523	9	17	15	36	38	10	55	21	20	9	12	54	14	8	34	22	50	19	26	30	14	9	30	19	12	87	28	30	13	83	5	0
P303-PWY	9	17	15	36	38	10	55	21	20	9	12	54	14	8	34	22	50	19	26	30	14	9	30	19	12	87	28	30	13	83	5	0
DENITRIFICATION-PWY	229	274	288	258.5	233.5	211	501.5	273	233	161	189.5	215.5	272.5	143	556	111	290	284.5	204.5	442.5	146	152.5	159	221	192.5	488	177.5	618.5	1232.5	1045.5	1790.5	0
PWY-5674	2702	30	1636	27	28	11	78	714	30	8	16	22	30	25	2112	22	2638	45	22	2588	2392	22	43	3900	1742	46	29	2906	5507	1807	2862	3
PWY-5675	80075.5	52590	43505	79096.5	114169	34284	128428	31280	78524.5	47923.5	50407.5	42692	52649.5	55064.5	63096	70987	58461.5	54183	115276	36356.5	40750.5	50682	54718.5	62470	46380	87628	59261.5	34120	54960	62137	54024	71
PWY490-3	80075.5	52590	43505	79096.5	114169	34284	128428	31280	78524.5	47923.5	50407.5	42692	52649.5	55064.5	63096	70987	58461.5	54183	115276	36356.5	40750.5	50682	54718.5	62470	46380	87628	59261.5	34120	54960	62137	54024	71
PHOSPHONOTASE-PWY	8655.5	5012.5	5291.5	7930	14136.5	3284	13286.5	3477.5	8105	4406.5	4651.5	4608	5211.5	4916.5	7777	7499.5	8914	6531.5	9932	4732.5	5997.5	4651	6569.5	7293.5	6258.5	9191	6077	5710.5	6223	6689.5	4774.5	8.5
PWY-5491	39243	23692	23080	34240	51544	15613	58057	14055	35976	22047	21931	18275	23144	23365	31283	32053	30178	25714	50139	16830	19422	23590	24682	30596	22797	39829	25688	15561	27240	32750	29793	35
PWY-6348	9	17	14	36	39	10	55	23	20	7	12	54	14	8	37	23	50	19	35	31	14	9	31	20	16	88	27	30	13	87	5	0
ALKANEMONOX-PWY	37	72	63	153	153	42	227	87	84	35	50	218	58	33	151	90	206	78	107	123	56	36	123	80	55	357	117	124	49	339	20	0
PWY-5340	4864	1618	3914	1389	1998	1149	2066	2267	1634	1071	2527	774	1952	1413	4134	3443	3725	1653	2786	3777	3189	2540	1341	5343	3050	3018	626	4706	7405	4639	4355	5
PWY-6321	65815	38868	36464	57315	86670	25566	99916	21463	60570	35589	37253	31485	37530	40792	49359	53802	48641	44341	84169	27603	31790	37250	40683	49892	35336	68737	40898	22010	42070	51243	40516	51
PWY-6059	29	55	46	112	116	32	175	65	67	21	39	164	45	24	114	68	159	61	101	92	42	29	96	66	42	279	85	96	40	263	18	0
PWY-6056	9	17	14	36	38	10	55	21	20	7	12	54	14	8	34	22	50	19	26	29	14	9	30	19	12	87	27	30	12	83	5	0
DISSULFRED-PWY	2593	897.5	2123.5	750	1273.5	789	1361.5	1173.5	1297	632.5	1456	688.5	1061.5	855.5	2145	1987.5	1996	926	1736	1953.5	1635	1370	780.5	2901	1578.5	1676	410	2357.5	3739	2493	2236.5	3.5
P224-PWY	2593	897.5	2123.5	750	1273.5	789	1361.5	1173.5	1297	632.5	1456	688.5	1061.5	855.5	2145	1987.5	1996	926	1736	1953.5	1635	1370	780.5	2901	1578.5	1676	410	2357.5	3739	2493	2236.5	3.5
SO4ASSIM-PWY	3789.5	1394.5	2507.5	1186.5	2451.5	796.5	2708	1738.5	1480.5	1195.5	1848	767.5	1648.5	2214	2955	2294.5	2587	1199.5	2359.5	2697.5	2222	2064.5	1054.5	3693.5	2069	2528.5	925.5	3300.5	5184	3172.5	3029.5	4
SULFMETII-PWY	2432.5	810.5	1958.5	699	999.5	575	1037	1134	818	539.5	1265.5	388	977	707	2070.5	1723	1863.5	827.5	1397.5	1889.5	0	0	672.5	2672.5	1526	1511.5	317	2353.5	3703	2321.5	0	0
P222-PWY	1360	38	846	81	77	22	121	383	47	22	27	111	34	19	1110	47	1401	43	55	1346	1207	21	63	1975	871	178	61	1499	2769	1068	1435	1
PWY-5278	4864	1618	3914	1389	1998	1149	2066	2267	1634	1071	2527	774	1952	1413	4134	3443	3725	1653	2786	3777	3189	2540	1341	5343	3050	3018	626	4706	7405	4639	4355	5
PWY-5279	322	177	333	111	549	429	657	80	960	194	385	603	171	298	156	532	267	199	686	130	81	200	220	459	107	334	194	9	73	347	118	2
PWY-5306	2593	897.5	2123.5	750	1273.5	789	1361.5	1173.5	1297	632.5	1456	688.5	1061.5	855.5	2145	1987.5	1996	926	1736	1953.5	1635	1370	780.5	2901	1578.5	1676	410	2357.5	3739	2493	2236.5	3.5
PWY-5308	2593	897.5	2123.5	750	1273.5	789	1361.5	1173.5	1297	632.5	1456	688.5	1061.5	855.5	2145	1987.5	1996	926	1736	1953.5	1635	1370	780.5	2901	1578.5	1676	410	2357.5	3739	2493	2236.5	3.5
PWY-1281	52954	37269	30344	54408	75336	24287	89958	23002	58959	32844	34488	29088	37689	35285	44908	52730	41130	39571	82448	25835	27151	37574	38027	44057	33908	60187	39562	24616	37709	44288	36641	52
PWY-5304	2016.5	102	1293.5	65.5	282	219	355.5	515	487	99	195.5	309.5	97.5	159	1543	274	1918	117	349.5	1880.5	1672.5	108.5	126.5	2889.5	1240.5	180.5	105	2048	3853.5	1415	2042	3.5
PWY-5350	203	458	87	481	436	226	658	472	589	272	365	237	547	172	656	213	542	1260	329	356	199	321	419	345	302	459	268	518	114	352	220	0
PWY-5303	3711	27	2254	20	15	9	54	950	14	4	6	16	24	20	2930	16	3569	35	13	3631	3264	17	33	5320	2374	27	16	4087	7634	2483	3966	5
THIOSULFOX-PWY	18	34	30	73	76	20	110	42	40	14	24	108	28	16	70	44	100	38	52	59	63	18	60	38	24	174	54	61	24	168	10	0
PWY0-1297	32506.5	21123.5	18588.5	30731.5	42966	14107.5	51247.5	13174	32762	20202	20169.5	15783.5	20887	19749.5	25160	25983.5	23777	23242.5	45135	14225	16622.5	20427	20587	24550	17683.5	33417.5	22673	15537	22757.5	27088	20346	31.5
P164-PWY	28514.7	19533.2	16431.7	27473.8	36980.2	11722.2	45392.2	11964	27339.8	16678.3	17412.7	14057.7	19178.8	19557.3	24676	24677.2	23072.8	19354.3	38932	13883.8	15914.8	19255	18583.8	23555.2	18226.2	29931.5	20124	14105.3	20306.7	21615	19952.3	29.67
PWY-5497	55853.8	38859.1	31134	54969	75892	23093.1	90462.1	22431.9	55585.2	34328.9	33848.4	28113.8	38480.2	37927.2	45838.8	50004.6	42242.8	37704.4	78573.5	26152.2	29872.1	38741.5	37771.9	44705	33981.2	58945.5	41014.6	25323.9	38243	40923.5	38112.8	54.62
PWY-6019	8656	6803	4050	8006	11132	2978	13816	1969	5761	4904	4505	2776	4775	5276	5633	5193	4747	4739	8495	2510	3348	4980	5340	5019	3451	7686	6310	1432	5269	4556	5412	5
PWY-6353	32827	25768.2	17658.5	37101.5	47118.5	14856.2	58065	15033.2	36065	21197	22030	18922	25193	24836.5	28598	31539.5	23803.8	23912.2	50666.8	16922.8	18272.5	24440.2	24065.5	26446.8	20798.5	37270.8	26780.8	16889.8	24158	22933.5	23360	33.75
PWY0-1296	36650	24098.5	21272	34274.5	51225.5	15261.5	59589.5	15488.5	39003.5	23321.5	22934	18134.5	25041	23932.5	29061.5	32950	29747	26411.5	52131	17347	20439.5	24318	24525.5	29323.5	21201.5	38814	25991.5	17456	24109.5	29024	23004	39.5
PWY0-1298	25009.7	16654.7	14533	24170	34129	10692	39563.7	10537.3	25697.7	15249.7	15401	12803	16240	15354.3	20448.7	20445	20107.7	18565.7	34384	11651	14117	15578.3	16579.7	19609.3	15003	26410.7	17126	12966.3	16936.7	20522.7	15129.7	25.67
PWY-6556	43957	31625	23125	47031	64513	19718	79039	17147	50859	29730	29231	23516	32776	32069	34227	42508	29565	32760	70200	21211	20176	32925	31595	34129	25542	49319	36723	18802	30496	34560	28293	35
PWY0-1295	38612.5	28544.5	20148.5	42491	57019.5	17323.5	67065.5	15566	41650.5	25649.5	25106	21050	28088.5	26774	30598	34879.5	25044.5	27039.5	59513	17878	17564.5	27689.5	27600.5	29306	21749.5	43087.5	32807.5	16841.5	26643.5	29567	24856.5	34
PWY0-1471	9	17	15	36	38	10	55	22	20	7	12	54	14	8	36	22	50	19	30	31	14	9	30	19	14	87	27	30	13	83	5	0
P161-PWY	49490.7	35808.3	29504.7	51966.7	69062	22220.3	83139	23580.7	54225.3	30627.7	31377	27154.3	35588.7	34403	45933.3	46952.7	44539.3	36169.7	73856.3	25444.7	31277.7	34940.7	35346.3	43661.3	35117	54468	37112.3	29381	33842	37455.3	32877.7	57
P221-PWY	19303.7	17609	9195.67	27913.7	34970	10429	37023.7	10763.7	26627.7	13840.3	14702.3	14446.3	17621.7	15812.3	17617.3	21056.7	13252	16309	36539.7	11378	10983.3	15613	17564.3	15223.3	13475.3	24577.7	20518	13733	14840.3	13701.7	13797.3	17.33
PWY-6518	9950	7227.67	6249	11632.3	17152.3	5071.33	17184	5504.67	10942	5745.67	7294	6222	7587.33	6320	10391.3	11158.3	9332.33	7253	15588	5729.33	6750	7516.33	8566	9129.67	7076	13124	8896.67	7262.33	7162	8311.67	6574.33	11.67
PWY-6507	37475.5	32069	19943.5	46080	54269.5	17653	69408.5	16218	38981	25316	25667.5	22033.5	28970.5	28536	33375	33511.5	27484	26660	57862.5	18925	18800	27366.5	29374.5	29132.5	24039.5	42129	31980.5	17465.5	30947.5	28161	27420	36.5
PWY-6516	25302.6	21742.2	13390.9	31850.1	39315.5	12375.4	46991.8	12313	27851.2	17166.8	17868.5	15953.8	20314.3	19418.7	22715.6	23979.6	18862	18979.9	41661.8	13070.1	13437.9	18752.6	20579.8	19751.9	17035.2	29464.9	22650.7	14244.6	20821.7	19526.1	17422.3	24.5
PWY0-1261	50805	25263	28533	31150	48467	15684	59655	19918	28799	23690	27175	17096	26672	28353	38503	25425	37402	22921	49190	20897	25032	27139	21883	35005	27886	40043	25779	22166	38424	38814	35280	48
GALACTCAT-PWY	6178	3457	2884	3224.5	4956	437	4877.5	829	3487.5	2850.5	1198.5	2457.5	2221.5	2184.5	2134	694.5	3665	2835	5997	1860.5	2624.5	1529	1829.5	3843	3027.5	2770	2069.5	1446.5	3616.5	3090	2030	5
IDNCAT-PWY	12497	9426.5	6010	12999.5	17778.5	4938.5	20757.5	4938	12394	7716.5	7211.5	7156	8793	8485.5	9726	9376	8262	8883.5	18336.5	5405.5	5773	7545.5	8389	8319	8219	11783.5	10051.5	6555.5	7982	7945.5	6096.5	9
KETOGLUCONMET-PWY	29402.3	22156.3	15864	33940	46529.7	13750.7	50737.7	13968.3	32010	18775.3	19432	18430	21802	21036.3	25173.7	27129.3	22979.7	21831.3	47213	14679.3	16228.7	19328.7	22703.7	23802.3	19374.7	33177	25316.3	17728.7	21669.7	22790.3	18915.7	0
GALACTARDEG-PWY	4007.5	2134	2027.5	2926	4455.5	1584.5	7391	1665.5	2349.5	1996	2435	1537	2036.5	2757	3282	2542	2620.5	2148.5	5599	1830.5	2098.5	2753.5	1785.5	2245	1737	4666	2364	1369.5	5050	3356.5	3286.5	3.5
PWY-6497	265.5	222.5	226.5	185.5	0	98	1362	62.5	149	0	0	0	0	0	213	0	328.5	225.5	0	115.5	0	0	0	248	109	473.5	227	45.5	0	290.5	0	0
GALACTUROCAT-PWY	32458.5	26477	16689	37845.5	46236.5	15024	57914	15030	31370	21168.5	22936.5	18554	25137.5	23943.5	29071	28993.5	22672.5	21570.5	47908	16834.5	16477	24243.5	24790	24233.5	20429	37206.5	26758.5	14803	26830.5	23848	24578.5	30
PWY-6486	1	1	1	2	0	1	2	1	2	0	0	0	0	0	4	0	1	1	0	2	0	0	0	2	2	6	2	3	1	4	0	0
GLUCARDEG-PWY	4007.5	2134	2027.5	2926	4455.5	1584.5	7391	1665.5	2349.5	1996	2435	1537	2036.5	2757	3282	2542	2620.5	2148.5	5599	1830.5	2098.5	2753.5	1785.5	2245	1737	4666	2364	1369.5	5050	3356.5	3286.5	3.5
PWY-6499	437.5	269	370.5	238	0	213	1566.5	197	188	0	0	0	0	0	328.5	0	429.5	340	0	197.5	0	0	0	289.5	198.5	519	245	69	0	623.5	0	0
GLUCUROCAT-PWY	25338.3	22230.7	13616.3	32437.3	41017.7	12641	50540	12214.7	28170.7	17670.3	18457.7	15993.3	20734.7	19440.3	23138.7	25437.7	18981.7	19788.7	42581.7	13468.3	13086	19706	21754	19711.3	17024.3	30494.7	23554.3	13917.7	22476.3	20185	17959.3	23.33
PWY-6501	63213	47616	35572	75821	104032	31375	110698	32029	71242	40893	43873	40978	47820	46138	56069	62636	52415	47727	104966	33227	37140	42895	51333	54769	41686	75964	55846	40075	49045	52480	44554	70
DARABITOLUTIL-PWY	56729	29593	32514	42754	71509	20637	79805	17142	44145	29637	28914	25086	28128	31471	38179	41766	38076	33899	71922	22423	21741	29689	31870	39589	25293	55022	35405	17819	40798	48070	35807	49
GALACTITOLCAT-PWY	35513.5	26046.5	20586	40552	57031	17534.5	61058.5	18130.5	39741.5	22738.5	24198.5	22414.5	25604.5	24818.5	31747.5	34349	30495	26875	57950	17900.5	21205	23180.5	27434	31000.5	23506.5	42938.5	29859.5	22814.5	25865.5	30343	23894	41
HEXITOLDEGSUPER-PWY	162	233	111	211	483	236	711	350	251	228	125	102	173	203	769	197	601	185	117	579	1036	98	126	276	274	241	139	699	591	217	376	1
LARABITOLUTIL-PWY	56729	29593	32514	42754	71509	20637	79805	17142	44145	29637	28914	25086	28128	31471	38179	41766	38076	33899	71922	22423	21741	29689	31870	39589	25293	55022	35405	17819	40798	48070	35807	49
MANNIDEG-PWY	162	233	111	211	483	236	711	350	251	228	125	102	173	203	769	197	601	185	117	579	1036	98	126	276	274	241	139	699	591	217	376	1
P461-PWY	63409.8	42403.9	35881.2	61658.7	87390.6	26624.4	102541	25099.6	65531.6	38667.3	38056.8	32613.7	42335.4	41339	51324.9	56793	50051.4	44852.4	90664	29357.9	33415.2	41247.2	42936.9	50783.7	39246.4	66666.1	45214.9	29570.4	42416	49747.4	40957.6	60.67
P562-PWY	2963.33	1383.33	1318.33	1325.67	3591	567	4103.33	1192	1476.33	1420.67	1348	890.67	1499.67	2697	1744.33	1254.33	1581.67	1008.33	2526.33	1209.67	1440	1948	1032	1449.67	1236	2827.67	1422	1049	1127.67	2190	1540	3.67
PWY-4101	39606	21810	21202	22931	41135	8460	60709	10835	27453	20387	15093	15735	18524	20303	22272	17141	26798	22674	42773	13550	16352	16636	15472	24992	18717	28274	19589	14017	21938	29039	17291	42
SORBDEG-PWY	35	25	9	25	1	32	337	14	36	17	6	10	4	13	90	57	5	37	15	79	6	15	0	33	10	19	1	105	67	12	88	0
P601-PWY	23648.5	16946	14629	24461	31316.5	10673.5	39236	12424	23924.5	13794	14819	12721	16421	16716	24094	20437.5	23232.5	16285	32612	12993	17100	16437	16412	21605.5	17516	24994	17656	17094.5	18222.5	16966	16124.5	29
PWY-6412	82204	60789	46798	89111	108598	35724	138510	39865	75290	47395	53581	43157	57284	56902	76847	68820	66640	52363	115291	44062	52597	58057	54920	69885	55001	93087	62488	49467	70275	60682	65249	97
PWY-6526	29	55	46	112	116	32	175	65	67	21	39	164	45	24	114	68	159	61	101	92	42	29	96	66	42	279	85	96	40	263	18	0
DETOX1-PWY	37160	28236	18698	43012	54052	16480	68610	14274	40515	23290	24072	21261	26287	27332	28137	32174	22565	28540	59219	16310	17598	26898	26431	27082	20531	41972	31688	16617	25164	27041	22452	36
PWY-6502	57493	40142	31185	56955	77220	21647	89590	20988	59609	34820	31780	30678	37845	35791	43870	48763	43942	40564	83666	26753	29704	35398	37849	46810	36131	57418	39850	25658	34351	40407	31896	55
PWY0-1299	4800	8458	2093	14430	13452	5062	15836	5861	12780	5630	7011	7129	8776	7664	8231	10624	4570	7101	16044	6084	5104	7226	7956	6169	6429	10291	9234	7888	7379	3553	7159	6
PWY0-1305	4416	7626	1586	13466	12700	4710	14396	5268	11219	5128	6459	6516	7997	7194	7271	9679	3606	5907	15435	5005	4676	6733	7486	5211	5819	9604	8695	7042	5038	1949	3815	6
PWY-4621	39153	31146	22194	46632	51286	18283	69653	18872	42698	25287	26112	21023	29051	29219	37579	32988	30835	28272	56143	20804	22842	28226	27242	33036	26974	42229	31043	25289	32087	28632	30064	43
P641-PWY	9	17	14	36	38	10	56	21	20	7	12	54	14	8	35	22	50	19	26	29	25	9	29	19	12	87	27	31	12	83	4	0
ENTNER-DOUDOROFF-PWY	38896	33828	20353	47219	51433	17511	69295	15969	39564	25521	25289	22050	29134	29079	33545	30667	27606	27099	58488	18362	19143	27232	28226	29496	24488	40400	31630	17536	31346	28500	27060	37
GLYCOLYSIS-E-D	60180	41806.8	33716.4	61056.5	84004.8	26156.8	100601	24072.6	64055.5	37485.6	37431.2	31994.2	41753.5	40911.6	49602.2	55768	46383.6	43424.4	88762.6	28736.1	31103.1	40828.4	41945.6	48497.6	37901	64997	44330.2	27598	41337.5	46880.4	40134	55.12
PWY-5197	48449.5	32759	27511	51505	75126.5	21552	81194.5	21217.5	48485.5	28843	30490	28380	32685	30697.5	39062	43838.5	37528	34092	74302	22867	25812.5	30971	36070.5	39217	28273	55302.5	39567.5	25383.5	35642	39758	33381	51.5
PWY-5741	17521.7	14110	9894	17202	18961	6726.67	29719	5327.67	12801	10117	10199.3	7377.33	10314.3	10704.3	13307.3	12250.3	10726.7	10808.3	23009	6334	7093.67	11796.7	10065	11632.3	9113.33	17657	12288	4874.33	13036.3	13590	13220.7	0
P283-PWY	9499	15571	4001	27223	25660	9373	28808	10837	22663	10454	13127	13090	16415	14486	15147	19448	7556	12174	30926	10222	9715	13745	15165	11022	11998	19605	17485	14462	14416	6505	13871	13
PWY-6512	38568	30753	23442	45595	50600	17231	80868	14491	42821	21109	23882	22895	27218	33270	37415	44599	34536	34852	57524	25745	24554	30552	31661	39559	27686	44234	23483	21151	41991	28283	30741	36
PWY0-1329	10823	15971	5177	27764	26817	10390	31437	12150	24153	10930	14101	14125	17055	15289	17510	20426	8908	12811	32360	11714	10416	14725	15740	12305	12965	20574	18023	16270	16080	8848	15447	18
PWY0-1334	93073	115832	45153	191361	187378	69076	242897	70129	163712	81829	98266	92119	114616	104700	110107	137665	60854	96977	225561	65354	61281	105644	108936	82570	81899	155148	126138	75868	96527	68788	112588	100
PWY0-1335	93073	115832	45153	191361	187378	69076	242897	70129	163712	81829	98266	92119	114616	104700	110107	137665	60854	96977	225561	65354	61281	105644	108936	82570	81899	155148	126138	75868	96527	68788	112588	100
PWY0-1336	27664	45864	11679	81002	76453	27841	85104	32269	67259	30801	38850	39382	48129	43282	44558	58189	22396	35450	92160	30403	28647	40465	45099	32709	35497	58116	52273	43316	42705	19688	41418	39
PWY0-1347	27664	45864	11679	81002	76453	27841	85104	32269	67259	30801	38850	39382	48129	43282	44558	58189	22396	35450	92160	30403	28647	40465	45099	32709	35497	58116	52273	43316	42705	19688	41418	39
PWY0-1348	27664	45864	11679	81002	76453	27841	85104	32269	67259	30801	38850	39382	48129	43282	44558	58189	22396	35450	92160	30403	28647	40465	45099	32709	35497	58116	52273	43316	42705	19688	41418	39
PWY0-1352	27664	45864	11679	81002	76453	27841	85104	32269	67259	30801	38850	39382	48129	43282	44558	58189	22396	35450	92160	30403	28647	40465	45099	32709	35497	58116	52273	43316	42705	19688	41418	39
PWY0-1353	10823	15971	5177	27764	26817	10390	31437	12150	24153	10930	14101	14125	17055	15289	17510	20426	8908	12811	32360	11714	10416	14725	15740	12305	12965	20574	18023	16270	16080	8848	15447	18
ANAEROFRUCAT-PWY	63267.9	43161.3	35495.7	63484.9	88977.6	27316.6	105066	25052.4	66908.3	39015	39298.6	33492.6	43570.6	42719.1	51782.9	59231.9	48842.9	45558.1	92300.7	30213	32536.9	42439.4	44413.3	50814.6	39710.7	68526.4	46425.9	28622.1	44038	49465.6	42425.9	57.71
FERMENTATION-PWY	55267.4	37507.3	31818.7	54551.9	76337.7	23336.7	89377.4	22119	54533	33017.9	33415.6	28240.6	36215.7	35280.7	45428.7	48103	43122.1	38383.7	77391.1	25483.1	29064.3	35650	37555.3	44199.3	33479.3	59270.9	39907.3	26156.7	38139.7	44068.9	37362.4	53.57
P122-PWY	49453.6	35889.9	27981.8	53473	71194.7	22729	85008.1	22121.1	54829.8	31452.9	32631.2	27508.8	36480.3	35232	44008.4	48812.9	39596.6	36480.8	75578	25277.6	27604.8	35726	36396.8	41494.1	33265.9	56147.4	38562.7	26118.1	35436.1	38058	34743.3	48.44
P125-PWY	70371	44546.5	40647.5	67216	102415	30173.5	111286	27019.5	66692	43183.5	43567	36465	44747	45501.5	54318	62641.5	52202.5	49063.5	100016	29637.5	31764	42365.5	48529	52548	39157	77280.5	51338.5	30273	45736	60448.5	45897	60
PROPFERM-PWY	50060	33128.4	27370.2	44089.4	67584.6	18887.2	77206.8	18312.2	45084.8	29310	28293.8	23264.2	32301.4	32667.8	38257.2	41229.6	35737.4	31203.6	65995.2	21027.2	25444.8	32565.4	31576.4	37600	28482.8	50663.8	35452.4	20673.4	33595	35839.2	32549.2	47.4
PWY-5677	14529.7	15396.3	7453.33	15347.3	14507.7	4376	26608.7	4325	7904.33	8257.67	7984.67	5918.67	10054	11409.7	11832.7	9841.33	8448	7699.67	17786.7	5371.67	7158.33	12570.3	9092.67	9077	8087	14902.7	10222	4191.33	11095.7	7700	10021.7	17.33
PWY-6396	47104.7	29770	27833	44870.7	68337.3	20173	74405.3	18583.7	44511	28815.3	29083.3	24374.7	29868	30368.7	36895	41800.3	36824.3	32762	66726	19979.7	22689.3	28274.3	32385.7	36126.3	26583.7	51597	34265	21441	30533.7	40573.3	30719.7	42.67
PWY-5938	139430	88406	79604	134250	204647	59795	221992	51876	133175	86142	86652	72727	88906	90405	104690	125156	99851	97812	199879	58291	60112	84100	96958	102611	74784	153714	102472	56067	91307	120340	91359	114
PWY-5939	139430	88406	79604	134250	204647	59795	221992	51876	133175	86142	86652	72727	88906	90405	104690	125156	99851	97812	199879	58291	60112	84100	96958	102611	74784	153714	102472	56067	91307	120340	91359	114
PWY-6389	139430	88406	79604	134250	204647	59795	221992	51876	133175	86142	86652	72727	88906	90405	104690	125156	99851	97812	199879	58291	60112	84100	96958	102611	74784	153714	102472	56067	91307	120340	91359	114
CENTFERM-PWY	29182	18225.3	15953	23063.7	35479.3	10429	43801.3	7768	22124	17147	15089.3	11731.3	15426	14761.7	18789	19175	17604.7	17930	36207.7	9189.33	10452	15837	15838	18378	12621.7	27352.3	19419.3	7340.67	17267	23230.7	17727	20.33
PWY-5676	41555.8	31340.2	23725.2	42087.5	53140.8	17125.5	69687.2	16432.2	39915.5	25154.2	25229.5	20703.2	28024	27422	34694	35741	31714.5	28548.8	59638.5	18759.2	21904.5	29111	27443.2	32652	26089.2	44215.8	29978	18356.8	28992.2	31584.8	28709.2	42.75
PWY-5951	146	91	127	180	183	103	579	221	136	79	116	203	110	77	351	127	210	159	145	360	76	87	100	83	150	228	85	489	109	400	204	0
PWY-6390	572	217	1949	121	87	172	621	1712	149	70	59	103	77	103	2049	51	5305	61	59	664	3986	92	45	2887	1437	183	118	3767	129	696	365	7
PWY-6391	146	91	127	180	183	103	579	221	136	79	116	203	110	77	351	127	210	159	145	360	76	87	100	83	150	228	85	489	109	400	204	0
PWY-6392	146	91	127	180	183	103	579	221	136	79	116	203	110	77	351	127	210	159	145	360	76	87	100	83	150	228	85	489	109	400	204	0
P108-PWY	27679.5	26609.2	14633.5	40176	45429.2	15010.8	55159.8	14565.2	34276	19701.8	21636.8	19490.8	24403.5	22689.2	26341.5	30431	19277.5	22997.5	50969	15626.2	15347.2	22920.5	24578.5	22956.2	19964.8	36378.2	27137	17094	24298.8	21317.2	22749	27.25
P142-PWY	83240	53617	43698	71799	113963	31151.5	127042	29293	73286.5	48781.5	47212.5	37922.5	53910	54837	61626	69360.5	57147.5	50296.5	107534	34207.5	42238.5	55125.5	52695.5	60663.5	45589.5	83947	60379.5	32560.5	55100	58002	55082	77.5
P41-PWY	52142.5	37147.5	30526	53965	72952	23001.5	86936	23466.5	57841.5	32470	32763	28536	37320	35237	45884	50344	44802.5	38481.5	79558.5	26207	30693	36536	36998.5	45235	35979	57520	38427	27946.5	35814.5	40879.5	35042.5	57
PWY-5096	56859.5	35067	28429	44724.5	76508	19141	82397	17379.5	44301.5	32436.5	30088	23609.5	35140	37295.5	38321.5	43191.5	33088.5	30623	66511.5	21005.5	25237	36424.5	33775.5	37659.5	26652	54027	40692	16987	36279.5	36028.5	36820	47
PWY-5100	83240	53617	43698	71799	113963	31151.5	127042	29293	73286.5	48781.5	47212.5	37922.5	53910	54837	61626	69360.5	57147.5	50296.5	107534	34207.5	42238.5	55125.5	52695.5	60663.5	45589.5	83947	60379.5	32560.5	55100	58002	55082	77.5
PWY-5480	59353	36691	34834.5	52935.5	79607.5	23359	90334.5	23090	54127.5	34169	33005.5	27981	35752.5	35747.5	47465	45992.5	49054	39154.5	75020	25799.5	33195	34641	37377.5	46740.5	34451	58534	40491	29481.5	36920.5	45256	34919	60
PWY-5481	19517	14190	12993	20367	25561	10325	31940	12278	17457	11210	14905	9325	14457	14623	27436	20030	23159	13175	24826	12380	16445	15624	14262	19131	19822	25540	13899	16547	15675	15079	16634	27
PWY-5482	52142.5	37147.5	30526	53965	72952	23001.5	86936	23466.5	57841.5	32470	32763	28536	37320	35237	45884	50344	44802.5	38481.5	79558.5	26207	30693	36536	36998.5	45235	35979	57520	38427	27946.5	35814.5	40879.5	35042.5	57
PWY-5483	113526	69965	56688	89190	152590	38016	164127	34655	87614	64719	59937	46757	70131	74389	76392	85991	65820	61022	132620	41836	50242	72677	67364	74914	53129	107707	81197	33844	72491	71716	73523	93
PWY-5485	63736.5	38760.5	36457.5	56154.5	86634.5	25173.5	97541	23466.5	60110.5	37119.5	35947	30329.5	38534	37022.5	47879	52272.5	51285	43167	85018	27129	34089	37553	40370	49690	36779.5	64445.5	43030.5	28995	40826.5	52096.5	38965.5	62.5
PWY-5486	44187	33130	27462	47970	61282	20658	75545	23809	46993	26943	28605	24391	32126	32735	46032	40170	44013	31546	62452	23920	32447	31750	32042	40514	33393	48364	34483	32250	29897	30607	28548	57
PWY-5494	11979.7	8486.33	7116.67	9471	14098.3	3969.33	18318.7	3670.33	8488.67	6318	5979.33	4724	6435.67	8224.33	9099.67	7626.33	8598.67	6957.33	14718.3	4133.67	5736	6813.67	6330	8436.33	6465.67	11377.7	7217	5055	8964	9202	7392.33	11.33
ANAGLYCOLYSIS-PWY	69263.8	46472.4	39034.6	68629.6	97202.6	29681.4	114381	26811	72328.4	42421.8	42669.2	36432	46839.2	46323.4	55697	64484.2	53623.8	49827.8	100311	32805.6	35283.2	45571.6	48331.2	55276.6	43014.6	74323.8	50212.2	30628.2	48269.2	54866.8	46083.6	62.6
GLYCOLYSIS	65314	44514.7	36460.2	64853.2	90787.2	27934.2	107834	25561.5	68806.5	40278.5	40042.7	34174.5	44500	43802.8	52865.8	59772.3	49833.2	46657.7	94878.5	30611.5	33159	43436.8	44953.7	51998.8	40500.8	69892.7	47480.8	29131.5	44638	51010.5	43051.7	59.5
GLYCOLYSIS-TCA-GLYOX-BYPASS	57582.4	39691.7	32506.4	57994.6	80164.1	24796.3	95841.6	22436	59524.7	35412.8	35521.4	30168.5	38973	38302.9	46619.9	52392	43217.2	41056.8	83787.8	26891.5	28725.5	38276.4	39842.8	45731	35048.2	62286.6	42147.6	25668.5	40600.6	45912.3	39606.6	51.91
P341-PWY	55884.6	39533.4	31072.2	57076	76611.8	23957.4	93345.2	22564.4	59339.2	34692.4	34367.8	29908	38866.4	38216.8	46271.8	50315.2	43146.4	40121.6	82227.6	26620.2	29484.2	37771.2	38378.6	44961.8	35724	59624.8	40986	26162.4	37750	42673.8	36638.4	52.2
PWY-5484	68801.6	46472.4	38442	67701.4	95526.8	29260	112706	26556.6	72090.6	42353.2	41909	35826.2	46393.8	45954.8	55045.2	62654	52550	49071.4	99600.8	32041.6	34592.2	45287.2	47183	54620.4	42471.6	73104.6	49710.8	30255.6	46929	54131.6	45161	62.4
METH-ACETATE-PWY	102849	68698.5	59748.5	100670	142332	45036	167267	42527.5	104710	62005.5	64666.5	53101	69012	67991	86318	95100	82000.5	73601	147760	47755.5	54669.5	68011	70172.5	82490	64288	111452	74157	49310.5	70078	83892.5	69761	99
METHANOGENESIS-PWY	172.25	153.25	125.75	131.75	157.75	66.25	725	62.75	148.5	135.25	165.25	46.25	124.5	84.5	175.5	194.5	189.5	218	308.5	92.25	97.75	147.75	90.75	163.75	86.25	260.75	133.75	64.5	187	142.25	127.25	0
PWY-5209	78545.7	53843.3	45363.3	78857	106186	33924.7	128662	33746	75448.3	46367.7	49695.7	40152	52705.7	52645.7	67774.3	69022.7	60974.7	53622	109865	37787	42697.3	52365.3	52533.7	63035.7	48622.7	85615.3	57258.3	39023	57823.3	61582.7	56213	0
NONOXIPENT-PWY	83206	57894.5	45239	80212.5	110770	33132.5	134022	31038.5	82519	50060	48876	42578.5	55108	57380	65033.5	72356	60800	58088.5	118442	39128.5	41358.5	54671.5	54361.5	63270	50422	85501	57209	32842	59289	64680	55168	76
OXIDATIVEPENT-PWY	17335.5	13957.5	9643.5	21097.5	27899	9328	28969.5	10557	20781.5	12189	12873	11317	14256	14961	17656	17698	15659	13222	28942	9192.5	12863.5	12589.5	13314	14328	14080	20367.5	15330.5	14042	10636	12672.5	10136.5	21.5
P21-PWY	108179	74786	59072	103081	144316	42964	177776	39238	103822	64877	64834	54400	70406	77449	82285	92827	76619	75059	154250	49354	51564	71958	70459	79313	60936	113325	73163	37399	79532	87837	74025	96
PENTOSE-P-PWY	60981.2	42361.5	33604.5	60377	84219.2	25470.8	99246	24020	62537	37576.8	37037.2	32035.8	41519.2	42362.2	48931.8	54534	45892.5	43376.8	88799.8	28828.2	31230	40530	41289.5	47002	37879.5	64038.2	43615.2	26843.8	42763.2	47719	40084.8	55.75
PHOTOALL-PWY	62572.7	43837.6	34531.7	63064.1	87160.4	26169.1	103890	24345.3	65530.4	38607.3	38113	33366.6	43118.3	43615.3	50451.9	57109.6	47411.6	44704.9	92091.9	29982.7	32113.6	42130.3	43296.4	49409.7	38924.3	66581.9	45631	27225.6	43643.9	48458.1	41364	57.29
PWY-101	39756	30718	21451	47643	64386	18972	71618	16728	44021	25790	27943	24407	29875	29333	33608	40327	28422	29110	63896	20064	19917	28444	32046	31522	24143	49335	34331	17366	28100	31578	26694	35
PWY-181	55040.5	36801.8	30304.8	55496	81922.5	23471.2	89427.2	20981.5	57397.5	34020.5	34303.5	29836.5	37214.8	37616	41615.2	50513	39460	39596	81737.8	23994	26353.2	35070	38740	41233.5	31011.5	60069.8	41871.8	23569.2	35170.5	43997	33950	48.25
PWY-3781	51948	65901.5	25165	109562	107098	39733	137167	41139.5	93932.5	46379.5	56183.5	53122	65835.5	59994.5	63808.5	79045.5	34881	54894	128960	38534	35848.5	60184.5	62338	47437.5	47432	87861	72080.5	46069	56303.5	38818	64017.5	59
PWY-6529	2	3	3	8	5	1	15	78	4	9	2	2	1	7	216	5	2	1	3	248	27	1	5	2	38	4	7	380	37	4	107	1
PWY-6530	2	3	3	8	5	1	15	78	4	9	2	2	1	7	216	5	2	1	3	248	27	1	5	2	38	4	7	380	37	4	107	1
GLYOXYLATE-BYPASS	28140.3	21280	16161.3	32143.7	42521	12946.7	49627.7	11328.7	29226.7	17909	18230.7	16418	19705.7	19841	23365.3	27504	20099.3	20333.7	43909	14102	14370.3	19122.7	21304	22890.7	16911.7	32613	22806	13055	23633.7	23726.7	23094.7	26.33
P105-PWY	38849.4	27541.2	22029.8	40527.4	55126	16765.6	64763.2	14466.8	36997	23584.2	24065.4	20469.4	25315.6	24589.4	30562.8	34214.6	26348.4	26720.8	56424.6	17584.4	17810	25262.8	27157	29786.2	21740	43233.8	29611.6	15885.6	30109.2	32755	29674.2	34.2
PWY-5913	52114.4	38166.2	28963.6	56947.8	74419	23356.8	88910.6	20604.4	51567.4	32317	33624.4	28376.2	35659.2	35756.2	42197.6	47302.4	36012.6	36336.2	77280.6	24166.8	25153.4	35230.2	37200.6	40441.6	30113.8	58923.6	40978.4	23284.4	38815.8	41488.6	38328	47
REDCITCYC	54847	42863.8	29922.5	65606.5	86128.8	26408.8	102924	23659	60629.2	35426	37601.2	34233.8	41806	41908.5	47559.8	58007.8	38714	41580.5	89416	29453.8	29025	39746.2	44320.5	45388.5	35029.5	66551.8	46776.5	26713.5	47660.5	41562.5	45712	47.75
TCA	46312	30600.2	26657	44313	62547.5	18638	73861.2	15982.5	40645	26911.8	26847.8	22506.2	27634.2	27126.8	34476	37923.8	31110	30441.5	62848.5	19407.8	19898.2	28205.5	30187.2	34569.5	24222	49230	32661.8	18365.2	34587.5	39652.5	34385.2	39.25
TCA-GLYOX-BYPASS	39214.2	27674.4	22361	40845.4	55401.4	16988.4	65376.4	14932	37346.6	23715.4	24298.4	20685	25518.4	24759.2	31082.8	34424.2	26669.6	26915.4	56750.8	17868.2	18001.8	25509.4	27297.8	30116.6	21970.6	43498.8	29734	17106.8	30886	33491.6	30597.6	35
ALL-CHORISMATE-PWY	54089.1	39102.1	29829	59461.8	80269.9	24487.9	91340.9	21780.9	56373.9	34143.2	35240.5	30412.5	37905.9	37356.7	43803.8	50825.9	38188.9	39245.7	81823.2	25018.4	26201.9	36458.7	39838.9	41298.3	31927.5	61150.3	42989.4	24449	37732.4	42839.1	37620.1	47.64
FUC-RHAMCAT-PWY	15620.8	8938.25	8930.5	14091.5	26012.8	5991.75	24951.5	5549.25	14493.2	7949	8657	9358.5	8924	7177	10536	15383.5	11191.2	10769	22801.2	7122	7405.25	8377.25	11765	11840	7954.75	18613.8	11530.2	6103.5	10018.2	12651.8	9307	16.75
GALACT-GLUCUROCAT-PWY	26219.2	22334	13673.2	32015.5	39605	12544	49481.5	12559.2	27213.5	17559.2	18800	15767.8	20918	19553.8	23588.2	24486	18732	19071.5	41581	13646.5	13438.8	20026	21079.8	19708	17085	30509.8	22962.2	13491	22635.2	20107.2	18813.8	23.5
GLUCARGALACTSUPER-PWY	2963	1601.67	1598.33	2108.67	3167.33	1198	5971	1241.33	1691	1529.67	1901	1125.67	1527.33	1973	2405.67	1955	2033	1658.67	4157.67	1351.67	1511.33	2026.33	1283	1689	1289.67	3454.67	1738.67	958	3791.67	2652	2558.33	0
PRPP-PWY	59449	41795.3	33517.9	62873.8	86624.9	26539.6	98825.5	25108.2	62341.9	36835.9	38170.3	32812.1	41474.3	40267.3	50022.8	56080.7	45741.3	42717.1	89043.4	28507.5	31795.4	40177.2	43029.2	47949.5	37274.3	67018.2	45817.9	28953.4	41446.1	46510.1	41196.7	56
PWY0-781	49832.2	37357.3	27865.1	56255.2	72496.5	23023.2	86088.1	21590.8	53308.1	31499.3	33012.2	28683.5	35968.1	35333.5	42217.9	47435.8	37330.5	36329.5	76582.6	24396.1	26682.8	35083.7	36692.8	40619.9	30818.2	57358.8	39782.8	24201.8	35334.7	38411.5	34608.6	47.77
SULFATE-CYS-PWY	52296	36843	29139	55434	73283.2	22999.8	86978.6	21528.2	49964.6	31611	34000	27845.4	35549.6	38133.8	43629.8	46143.6	38187	34452.4	75330	24791.6	26923.8	35447.2	36095.8	41172.2	30192.2	57900.6	40433.8	23425.6	39581.8	41096.6	39020.4	49.4
PWY-6120	0	26541	0	0	56717	0	0	13596	0	0	0	0	0	0	29386.5	35497.5	0	0	56239	16946.5	0	0	27720.5	29074.5	20924.5	43353	0	0	26342	0	0	0
AEROBACTINSYN-PWY	0	1.5	1.5	4	0.5	0.5	3	0	1.5	3.5	1	1	0.5	0.5	3.5	1	1	0.5	1	1	0	0	2	1	0	1.5	3.5	0.5	0.5	1.5	0	0
PWY-5703	0	3	3	7	1	2	5	1	2	7	2	2	1	1	7	2	3	1	2	2	0	0	3	2	3	3	7	1	1	3	0	1
PWY-5087	0	160.5	151.5	96.5	0	0	0	59	0	202.5	221	0	0	133	135	0	0	147	617	98	0	0	155.5	160.5	99	0	0	0	453	0	0	0
PWY-6184	0	1	0	0	0	0	0	1	0	0	0	0	0	0	1	0	0	0	0	2	0	0	0	0	2	0	1	0	1	0	0	0
PWY-6183	0	1	0	0	0	0	0	1	0	0	0	0	0	0	1	0	0	0	0	2	0	0	0	0	2	0	1	0	1	0	0	0
PWY-6421	0	1.5	1.5	3.5	0.5	0.5	2.5	0	1	3.5	1	1	0.5	0.5	3.5	1	1	0.5	1	1	0	0	1.5	1	0	1.5	3.5	0.5	0.5	1.5	0	0
PWY-6343	0	0	1	0	0	0	0	0	0.5	0	0	0	0	0	0	0	1	0	0	0.5	0	0	0	0	0	1	0	0	0	0	0	0
P141-PWY	0	0	11	2.5	0	9	0	0	2	4.5	11	0	8.5	0	0	2.5	0	6.5	0	0	0	5.5	0	3	0	0	0	0.5	5	28	8	0
PWY-5517	0	0	1	0	0	0	0	0	0	0	0	0	0	0	0	0	0	0	0	0	0	0	0	0	0	0	0	0	0	0	0	0
P621-PWY	0	0	18232.5	0	0	0	0	10732	0	0	0	0	0	0	24680	0	0	0	0	13802.5	0	0	0	0	17669	0	0	0	0	0	0	0
PWY-3081	0	0	0	29.33	0	0	0	0	0	0	0	0	0	0	21.67	3.67	0	0	32	0	0	0	15.67	25.33	0	49.67	0	0	159.67	0	0	0
PWY-5901	0	0	0	6784	0	0	0	0	0	0	0	3301	0	0	0	0	1861.5	0	0	0	0	0	0	0	0	0	4374.5	0	0	1028	0	0
PWY-4121	0	0	0	0	0	0	0	0	0	0	0	0	0	0	0	0	0	0	0	0	0	0	0	0	0	0	0	0	0	0	0	0
PWY-6141	0	0	0	1085.5	0	0	0	0	0	728	852	0	0	0	0	0	0	0	0	383	0	0	0	0	0	1813	0	0	0	0	0	0
PWY-6349	0	0	0	1085.5	0	0	0	0	0	728	852	0	0	0	0	0	0	0	0	383	0	0	0	0	0	1813	0	0	0	0	0	0
PWY-6350	0	0	0	1085.5	0	0	0	0	0	728	852	0	0	0	0	0	0	0	0	383	0	0	0	0	0	1813	0	0	0	0	0	0
PWY-5656	0	0	0	0	0	0	0	0	0	0	1	0	0	0	0	0	0	0	0	0	0	0	0	0	1	1	0	0	0	0	0	0
PWY-6173	0	0	0	1	0	0	1	0	0	0	0	0	0	0	0	0	0	0	5	0	0	0	1	0	0	1	0	0	0	0	0	0
PWY-5751	0	0	0	23985	0	0	0	0	0	0	0	12195.5	0	0	23017	20086	22007	0	31238	0	16223.5	0	16022	20258	0	24183	17241.5	0	14949.5	0	0	0
ENTBACSYN-PWY	0	0	0	6784	0	0	0	0	0	0	0	3301	0	0	0	0	1861.5	0	0	0	0	0	0	0	0	0	4374.5	0	0	1028	0	0
PWY-5903	0	0	0	6784	0	0	0	0	0	0	0	3301	0	0	0	0	1861.5	0	0	0	0	0	0	0	0	0	4374.5	0	0	1028	0	0
PWY0-1221	0	0	0	93	0	0	0	0	0	0	0	137	0	0	0	0	129	0	0	0	0	0	0	0	0	0	68.5	0	0	0	0	0
PWY-5298	0	0	0	2	0	1	2	0	2	0	1	0	0	0	1	0	0	1	4	0	0	0	1	0	1	1	0	0	0	0	0	0
PWY-5163	0	0	0	37	0	12	0	0	0	0	0	40.5	0	0	27	0	30.5	0	0	0	0	0	35	0	0	0	27	0	0	0	0	0
PWY-6210	0	0	0	1	0	0	0	0	0	0	0	1	0	0	0	1	0	0	0	0	0	2	0	0	0	0	1	1	0	0	0	0
PWY-681	0	0	0	56	0	0	0	0	34	0	0	0	0	0	0	0	0	0	0	0	0	0	0	0	0	0	0	0	0	0	0	0
PWY-5647	0	0	0	1.33	0	0	0	0	0	0	0	1	0	0	0	1	0	0	0	0	0	2	0	0	0	0	1	1	0	0	0	0
PWY0-1309	0	0	0	0	0	0	0	0	0	0	0	0	0	0	0	0	0	0	0	0	0	0	0	0	0	0	0	0	0	2	0	0
PWY-5654	0	0	0	1	0	0	0	0	0	0	0	1	0	0	0	1	0	0	0	0	0	2	0	0	1.5	0	1	1	0	0	0	0
PWY0-1321	0	0	0	0	0	0	0	0	0	0	0	0	0	0	0	0	0	0	0	0	0	0	0	0	0	0	0	0	0	0	0	0
PWY0-1355	0	0	0	0	2	0	0	0	0	0	0	0	0	0	0	0	0	0	0	0	0	0	0	0	0	0	0	0	0	0	0	0
PWY0-1356	0	0	0	0	0	0	0	0	0	0	0	0	0	0	0	0	0	0	0	0	0	0	0	0	0	0	0	0	0	0	0	0
PWY-5998	0	0	0	0	1	0	0	6	0	0	2	0	0	0	84	3	0	0	27	75	26	0	3	3	3	5	0	90	14	0	16	0
PWY-5314	0	0	0	0	0	0	0	0	0	0	0	0	0	0	1	0	0	0	4	0	35	0	0	0	0	1	0	1	0	0	0	0
BENZCOA-PWY	0	0	0	0	29199.3	0	0	9150.33	0	11564.7	12596.2	11063.4	13581.8	13134.6	0	17745.1	0	0	28973.6	10449.6	11802.6	13070.9	14345.7	0	12633	0	0	0	16762.4	0	15352	0
PWY-5382	0	0	0	0	0	0	2	0	0	0	0	0	0	2	0	0	0	0	0	0	0	0	0	0	0	0	0	0	2	0	0	0
GLYSYN-ALA-PWY	0	0	0	0	0	0	0	2	1	0	1	0	0	0	4	2	0	0	23	2	0	1	2	3	5	3	0	0	4	0	0	0
PWY-5068	0	0	0	0	0	0	0	4607	5751	0	3504	0	0	0	6848	4936	0	0	7805	3680.5	0	0	3863	5112.5	5361.5	5385	0	0	2731	0	0	0
PWY-5086	0	0	0	0	0	0	0	1	1	0	1	0	0	0	1	0	0	0	4	1	0	0	0	0	3	1	0	0	0	0	0	0
2ASDEG-PWY	0	0	0	0	0	0	0	19	0	0	0	0	0	0	27	0	0	0	0	18	0	0	0	0	24	0	0	0	0	0	0	0
PWY-5169	0	0	0	0	0	0	0	1	0	0	0	0	0	0	1	0	1	0	0	1	0	0	0	0	5	0	0.5	0	0	0	0	0
PWY-5419	0	0	0	0	0	0	0	78.5	0	0	0	0	0	0	176.5	0	0	0	0	214	0	0	0	0	44	0	0	0	0	0	0	0
PWY-6214	0	0	0	0	0	0	0	1	0	0	0	0	0	0	1	0	0	0	0	2	0	0	0	0	2	0	0	0	0	0	0	0
PWY-5418	0	0	0	0	0	0	0	1	0	0	0	0	0	0	0	0	0	0	0	0	0	0	0	0	2	0	0	0	0	0	0	0
PWY-6336	0	0	0	0	0	0	0	1	0	0	0	0	0	0	1	0	0	0	0	2	0	0	0	0	2	0	0	0	0	0	0	0
PWY-5743	0	0	0	0	0	0	0	10097	0	12743.2	0	0	0	0	19724.2	0	0	0	0	11593.8	0	0	0	0	13773.2	0	0	0	0	0	0	0
GALDEG-PWY	0	0	0	0	0	0	0	1	0	0	0	0	0	0	1	0	0	0	0	1	0	0	0	0	2	0	0	0	0	0	0	0
P344-PWY	0	0	0	0	0	0	0	221	0	0	0	0	0	0	473	0	0	0	0	215.5	0	0	0	0	282.5	426	0	0	425	0	0	0
PWY-6132	0	0	0	0	0	0	0	0	1	0	0	0	0	0	0	0	0	0	0	0	0	0	0	0	0	0	0	0	0	0	0	0
PWY-1361	0	0	0	0	0	0	0	0	10.5	0	0	0	0	0	0	0	0	0	0	15	0	0	0	0	0	44	0	0	6.5	0	0	0
PWY-6482	0	0	0	0	0	0	0	0	0	1	0	0	0	0	0	0	0	0	4	0	0	0	0	0	0	0	0	0	0	0	0	0
AMMOXID-PWY	0	0	0	0	0	0	0	0	0	1	0	0	0	0	0	0	0	0	0	0	0	0	0	0	0	0	0	0	0	0	0	0
PWY-2242	0	0	0	0	0	0	0	0	0	1	0	0	0	0	0	0	0	0	0	0	0	0	0	0	0	0	0	0	0	0	0	0
PWY-5923	0	0	0	0	0	0	0	0	0	0.5	0	0	0	0	0	0	0.5	0	0.5	0	0	0	0	0	0	0.5	0	0	0	0	0.5	0
PWY-5915	0	0	0	0	0	0	0	0	0	0	1	0	0	0	0	0	0	0	0	0	0	0	0	0	1	1	0	0	0	0	0	0
PWY-5917	0	0	0	0	0	0	0	0	0	0	1	0	0	0	0	0	0	0	0	0	0	0	0	0	1	1	0	0	0	0	0	0
PWYQT-4427	0	0	0	0	0	0	0	0	0	0	1	0	0	0	0	0	0	0	4	0	0	0	0	0	1	1	0	0	0	0	0	0
PWY-5532	0	0	0	0	0	0	0	0	0	0	3	0	0	0	2	2	0	0	22	1	0	0	2	4	2	4	0	0	2	0	0	0
PWY-5886	0	0	0	0	0	0	0	0	0	0	0	0	0	0	0	0	0	0	5	0	0	0	0	0	0	0	0	0	0	0	0	0
PWY-63	0	0	0	0	0	0	0	0	0	0	0	0	0	0	1	1	0	0	9	0	0	0	1	1	0	1	0	0	1	0	0	0
PWY-5053	0	0	0	0	0	0	0	0	0	0	0	0	0	0	0.5	0.5	0	0	6.5	0	0	0	0.5	0.5	0	0.5	0	0	0.5	0	0	0
PWY-5142	0	0	0	0	0	0	0	0	0	0	0	0	0	0	2	2	0	0	18	0	0	0	2	2	0	2	0	0	2	0	0	0
PWY-5148	0	0	0	0	0	0	0	0	0	0	0	0	0	0	0	0	0	0	4	0	0	0	0	0	0	0	0	0	0	0	0	0
PWY-5885	0	0	0	0	0	0	0	0	0	0	0	0	0	0	0	0	1	0	4	0	0	0	0	0	0	0	0	0	0	0	0	0
PWY3O-450	0	0	0	0	0	0	0	0	0	0	0	0	0	0	516	0.5	0	0	4	0	0	0	0	966	0	0.5	0	0	1372.5	0	0	0
PWY-5945	0	0	0	0	0	0	0	0	0	0	0	0	0	0	0	0	0	0	5	0	0	0	0	0	0	0	0	0	0	0	0	0
PWY-5151	0	0	0	0	0	0	0	0	0	0	0	0	0	0	0	0	0	0	5	0	0	0	0	0	0	0	0	0	0	0	0	0
PWY-5285	0	0	0	0	0	0	0	0	0	0	0	0	0	0	1	1	0	0	9	0	0	0	1	1	0	1	0	0	1	0	0	0
PWY-5294	0	0	0	0	0	0	0	0	0	0	0	0	0	0	555.5	24	0	0	32	0	0	0	32	988	0	89.5	0	0	1385	0	0	0
PWY-5335	0	0	0	0	0	0	0	0	0	0	0	0	0	0	1	1	0	0	9	0	0	0	1	1	0	1	0	0	1	0	0	0
FESULFOX-PWY	0	0	0	0	0	0	0	0	0	0	0	0	0	0	1	1	0	0	9	0	0	0	1	1	0	1	0	0	1	0	0	0
SULFUROX-PWY	0	0	0	0	0	0	0	0	0	0	0	0	0	0	1	1	0	0	9	0	0	0	1	1	0	1	0	0	1	0	0	0
PWY0-1391	0	0	0	0	0	0	0	0	0	0	0	0	0	0	0	0	0	0	4	0	0	0	0	0	0	0	0	0	0	0	0	0
PWY-6430	0	0	0	0	0	0	0	0	0	0	0	0	0	0	6926.5	4993	0	0	9076.5	0	0	0	4318	5565	0	7996	0	0	5531	0	0	0
PWY-2261	0	0	0	0	0	0	0	0	0	0	0	0	0	0	95	17	0	0	32.33	0	0	0	16.67	13	0	51	0	0	20.33	0	0	0
PWY-6538	0	0	0	0	0	0	0	0	0	0	0	0	0	0	7585	5657.5	0	0	10095	0	0	0	4798	6128.5	0	9132	0	0	8177	0	0	0
PWY3O-440	0	0	0	0	0	0	0	0	0	0	0	0	0	0	1	1	0	0	13	0	0	0	1	1	0	1	0	0	1	0	0	0
PWY-81	0	0	0	0	0	0	0	0	0	0	0	0	0	0	0	2	0	0	0	0	0	0	0	0	0	0	0	0	0	0	0	0
PWY-6289	0	0	0	0	0	0	0	0	0	0	0	0	0	0	0	0	1	0	0	0	0	0	0	0	0	0	0	0	0	0	0	0
CYCLOHEXANOL-OXIDATION-PWY	0	0	0	0	0	0	0	0	0	0	0	0	0	0	0	0	21922.7	0	0	0	0	0	0	0	0	0	0	0	0	0	0	0
PWY-6416	0	0	0	0	0	0	0	0	0	0	0	0	0	0	0	0	14999	0	0	0	0	0	0	0	0	0	0	0	0	0	0	0
QUINATEDEG-PWY	0	0	0	0	0	0	0	0	0	0	0	0	0	0	0	0	14999	0	0	0	0	0	0	0	0	0	0	0	0	0	0	0
SHIKIMATEDEG-PWY	0	0	0	0	0	0	0	0	0	0	0	0	0	0	0	0	1	0	0	0	0	0	0	0	0	0	0	0	0	0	0	0
PWY-4	0	0	0	0	0	0	0	0	0	0	0	0	0	0	0	0	0	0	0	0	0	0	0	0	0	0	0	0	0	0	0	0
PWY1G-126	0	0	0	0	0	0	0	0	0	0	0	0	0	0	0	0	0	0	0	0	0	0	0	0	0	0	0	0	0	0	0	0
PWY-116	0	0	0	0	0	0	0	0	0	0	0	0	0	0	0	0	0	0	1	0	0	0	0	0	0	0	0	0	0	0	0	0
PWY1G-170	0	0	0	0	0	0	0	0	0	0	0	0	0	0	0	0	0	0	0	0	0	0	0	0	0	0	0	0	0	0	0	0
PWY-6338	0	0	0	0	0	0	0	0	0	0	0	0	0	0	0	0	0	0	0	10217.5	0	0	0	0	0	0	0	0	16781	0	0	0
PWY-6339	0	0	0	0	0	0	0	0	0	0	0	0	0	0	0	0	0	0	0	13623	0	0	0	0	0	0	0	0	22374.3	0	0	0
PWY-283	0	0	0	0	0	0	0	0	0	0	0	0	0	0	0	0	0	0	0	1	0	0	0	0	0	0	0	0	1	0	0	0
GALLATE-DEGRADATION-II-PWY	0	0	0	0	0	0	0	0	0	0	0	0	0	0	0	0	0	0	0	14	0	0	0	0	0	0	0	0	6.5	0	0	0
P184-PWY	0	0	0	0	0	0	0	0	0	0	0	0	0	0	0	0	0	0	0	13623	0	0	0	0	0	0	0	0	22374.3	0	0	0
PWY-5983	0	0	0	0	0	0	0	0	0	0	0	0	0	0	0	0	0	0	0	0	0	0	0	0	0	0	0	0	0	0	1	0

## Sheet: Diff. PWY abundance (all Grp)
# This tab gives the microbial pathways whose inferred gene abundance (predicted with the default reference catalog) was different among the four experimental groups.
# Official MetaCyc pathway IDs (i.e., "pathway"), P-values (i.e., "kw.ep"), and Benjamini-Hochberg false discovery rate (i.e., kw.eBH") from the ALDEx2 outputs (i.e., averaged values from Kruskal–Wallis tests of the 500 Monte Carlo Dirichlet instances) are included.
#
pathway	kw.ep	kw.eBH
PWY0-1479	0.00535712	0.0105822
PWY-6146	0.00182221	0.00534622
ASPASN-PWY	0.000511619	0.003472
BRANCHED-CHAIN-AA-SYN-PWY	0.00285142	0.00678324
COMPLETE-ARO-PWY	0.00149738	0.00493135
P4-PWY	0.000784227	0.00395063
SER-GLYSYN-PWY	0.00540758	0.0106841
ALANINE-SYN2-PWY	0.00228765	0.00603779
ALANINE-VALINESYN-PWY	0.00204743	0.00565809
PWY0-1021	0.00673311	0.0126003
PWY0-1061	0.00361016	0.00788702
ARGSYN-PWY	0.000945619	0.00416094
ARGSYNBSUB-PWY	0.000948126	0.00416775
PWY-5154	0.00087117	0.00406465
ASPARAGINE-BIOSYNTHESIS	0.000642643	0.00368731
ASPARAGINESYN-PWY	0.000962715	0.00413906
PWY0-1325	0.000645179	0.00368773
PWY490-4	0.164663	0.195561
ASPARTATESYN-PWY	0.000312851	0.00321199
GLUTDEG-PWY	0.000315823	0.00322026
PWY-3941	0.147966	0.177146
PWY-3982	0.0269055	0.0406623
PWY-5155	0.000383086	0.00326814
CYSTSYN-PWY	0.00262107	0.00646665
HOMOCYSDEGR-PWY	0.00133969	0.00464684
PWY-6292	0.00358789	0.00786686
ARGASEDEG-PWY	2.84011e-05	0.00264542
GLUTAMATE-SYN2-PWY	0.780647	0.802529
GLUTSYN-PWY	0.000101925	0.00272123
GLUTSYNIII-PWY	0.000368988	0.0033418
PWY-4341	0.0025898	0.00643577
PWY-5505	0.000336046	0.00325128
GLNSYN-PWY	0.00579317	0.0111794
PWY-5921	0.0151302	0.0246415
GLYSYN-PWY	0.000619919	0.00370554
THREOCAT-PWY	0.0050581	0.0100836
HISTSYN-PWY	0.00109871	0.00439571
ILEUSYN-PWY	0.00244375	0.00619712
PWY-3001	0.0011838	0.00450249
PWY-5101	0.00260761	0.00642883
PWY-5103	0.00241008	0.00615294
PWY-5104	0.0024048	0.00614578
PWY-5108	0.0015745	0.00502472
LEUSYN-PWY	0.00324217	0.00736896
DAPLYSINESYN-PWY	0.00153092	0.0049629
PWY-2941	0.000872034	0.00407172
PWY-2942	0.00052307	0.00353307
PWY-5097	0.000880442	0.00407885
HOMOSER-METSYN-PWY	0.000654101	0.00374635
HSERMETANA-PWY	0.00224933	0.00593625
MET-SAM-PWY	0.000738466	0.00388048
PWY-4361	0.0927011	0.121219
PWY-5345	0.000879226	0.00409069
PWY-5347	0.000530602	0.00354324
PWY-5041	0.00220535	0.00586436
PWY-6151	0.00120566	0.00452123
GLUTORN-PWY	0.0013494	0.00473291
HOMOSERSYN-PWY	0.000611131	0.00368981
PWY-5344	0.00444648	0.0091649
PHESYN	0.00145283	0.00486911
PWY-3462	0.00162439	0.00510429
ARG-PRO-PWY	0.0148467	0.0242293
PROSYN-PWY	0.00159608	0.00506166
PWY-6281	0.00547059	0.0107777
PWY0-901	0.0054576	0.0107587
PWY-6196	0.0217729	0.033829
SERSYN-PWY	0.00638466	0.0121364
HOMOSER-THRESYN-PWY	0.00289435	0.0068537
THRESYN-PWY	0.000578752	0.00361673
TRPSYN-PWY	0.00108001	0.00436485
PWY-3461	0.00163028	0.00510897
TYRSYN	0.00382912	0.00823643
VALSYN-PWY	0.00271609	0.00657809
TRNA-CHARGING-PWY	0.000981787	0.00421097
PWY-6406	0.000308553	0.0031525
PWY-6457	0.000220548	0.00296259
PWY-981	0.000117116	0.00274641
PWY-6164	0.0322048	0.0477425
PWY-5755	0.154729	0.184742
ARO-PWY	0.00244242	0.00620038
PWY-6163	0.000861374	0.00406883
PWY-6165	0.0008567	0.00406179
CALVIN-PWY	0.0018	0.00528097
GLYCOCAT-PWY	0.00126604	0.00460693
PWY-1001	0.00194411	0.00548834
PWY-6143	8.03849e-05	0.00267598
PWY-822	0.00766209	0.01398
SUCSYN-PWY	0.00170999	0.0051836
GLUCONEO-PWY	0.00176295	0.00522762
PWY-6142	0.0017269	0.00520159
PWY-5530	0.137789	0.170271
PWY-1269	0.000444319	0.00335813
PWY-4821	0.006409	0.0121263
PWY-4861	0.0354042	0.0519479
PWY-5661	0.00133163	0.00468084
PWY-5738	0.000393066	0.00326794
PWY-5739	0.00039448	0.00326701
PWY-5740	0.000391653	0.00326613
PWY-5823	0.0606997	0.0835545
PWY-5833	0.060534	0.0833643
PWY-6145	0.00814572	0.0147
PWY-6478	0.0071759	0.0133686
PWY-66	0.000393517	0.0032705
PWY0-1241	0.0393561	0.0570053
PWY-6139	0.0209769	0.032438
PWY-5659	0.00194972	0.00550297
DTDPRHAMSYN-PWY	0.000713355	0.00383413
GDPRHAMSYN-PWY	0.000392204	0.00326445
PWY-2622	0.00391495	0.0084783
PWY-2661	0.211385	0.244493
PWY-881	0.00823876	0.0147942
TREHALOSESYN-PWY	0.00595978	0.0114009
TRESYN-PWY	0.00502812	0.0100754
PWY-6082	0.00243745	0.00620254
GLYCOGENSYNTH-PWY	0.00362777	0.00791315
PWY-622	0.00234253	0.00604069
COLANSYN-PWY	0.00162846	0.00504976
ECASYN-PWY	0.00665994	0.012453
PWY-5512	0.00152973	0.00492397
TEICHOICACID-PWY	0.00196283	0.00550792
PWY-6386	0.00105708	0.00432013
PWY-6387	0.00126162	0.00457965
PWY-6397	0.021722	0.0335547
PWY-6404	0.00279242	0.00667548
PWY-6454	0.0133288	0.0221681
PWY-6455	0.112595	0.143629
PEPTIDOGLYCANSYN-PWY	0.00126688	0.00459552
PWY-5265	0.00117178	0.00448169
PWY-6385	0.000942527	0.00415661
PWY-6470	0.0010155	0.00426888
PWY-6471	0.00119857	0.00451033
PWY-6459	0.0118437	0.0201058
PWY-6461	0.0277603	0.0418628
PWY-6462	0.00275209	0.00673073
PWY-6463	0.00320787	0.00740904
KDO-NAGLIPASYN-PWY	0.00198063	0.0055697
KDOSYN-PWY	0.000448244	0.00334384
NAGLIPASYN-PWY	0.000238081	0.00308722
PWY-6467	0.000447048	0.00334424
PWY0-1338	0.000831259	0.00397685
OANTIGEN-PWY	0.00119796	0.00449785
UDPNAGSYN-PWY	0.0032475	0.00735555
P241-PWY	0.000771005	0.00391314
P261-PWY	6.43123e-05	0.00264542
PWY-5196	0.0669553	0.0911434
PWY-5198	0.463618	0.493745
PWY-5199	0.388809	0.423063
PWY-5207	0.30299	0.341157
PWY-5254	0.0012229	0.00455659
PWY-5963	0.000663871	0.00376624
PWY-6012	0.0171063	0.027488
PWY-6174	0.0309241	0.0458845
PWY-6395	0.00260652	0.00641928
PWY-6476	0.0121518	0.0204448
PWY-922	0.0418951	0.0599789
PWY0-1433	0.194413	0.226296
SAM-PWY	0.00178083	0.0052955
COA-PWY	0.00144808	0.00484857
PANTOSYN-PWY	0.00224557	0.00593325
P2-PWY	0.131838	0.163828
PWY-5796	0.155386	0.185585
PWY0-1275	6.21652e-05	0.00264542
PWY0-501	6.23213e-05	0.00264542
PWY0-522	0.0156091	0.0252993
NADPHOS-DEPHOS-PWY	0.00584779	0.0113
NAD-BIOSYNTHESIS-II	0.000440082	0.00334578
NAD-BIOSYNTHESIS-III	0.878868	0.89172
NADSYN-PWY	0.000208014	0.0030316
PWY-5653	0.000409066	0.00338058
PWY3O-4106	0.876173	0.889536
PYRIDNUCSAL-PWY	0.000840555	0.00401979
PYRIDNUCSYN-PWY	0.000212887	0.00304737
NONMEVIPP-PWY	0.000894772	0.00408955
POLYISOPRENSYN-PWY	0.000987545	0.0042437
PWY-5122	0.00137231	0.00474852
PWY-5783	0.807087	0.829436
PWY-5785	0.000641327	0.00372693
PWY-5805	0.804833	0.827519
PWY-5806	0.805136	0.827973
PWY-5807	0.00985232	0.0172394
PWY-5816	0.803988	0.826817
PWY-5817	0.803458	0.82634
PWY-5893	0.800955	0.824276
PWY-6383	0.00139542	0.00472438
PWY-5123	0.0013669	0.00473617
PWY-5120	0.00134804	0.00470757
PWY-5121	0.000942716	0.00416088
PWY-5910	0.00415272	0.00869947
PWY-5194	0.0805003	0.106947
PWY-5529	0.0424893	0.0606779
CHLOROPHYLL-SYN	7.08742e-05	0.00265571
PWY-5531	7.40005e-05	0.00266032
HEME-BIOSYNTHESIS-II	2.88954e-05	0.00264542
HEMESYN2-PWY	0.0239989	0.0367441
PWY-5918	0.0303954	0.045181
PWY-5920	0.0523365	0.0730374
PWY0-1415	0.0439098	0.0628637
PWY-1422	0.00257784	0.00637083
PWY-5851	0.805198	0.827887
PWY-5852	0.806035	0.82839
PWY-5853	0.806162	0.828686
PWY-5860	0.00012385	0.00273546
PWY-5861	0.000335271	0.00319354
PWY-5862	0.000334817	0.00319193
PWY-6262	0.805185	0.827887
PWY-5837	9.61945e-05	0.00271322
MENAQUINONESYN-PWY	0.000377997	0.00323325
PWY-5838	0.000344078	0.0031977
PWY-5839	0.000916704	0.0040212
PWY-5840	0.000160999	0.00285296
PWY-5844	0.000376755	0.00323203
PWY-5845	0.000341145	0.00319352
PWY-5849	0.000378007	0.00323274
PWY-5850	0.000131918	0.00275008
PWY-5890	0.000920048	0.00402623
PWY-5891	0.000915734	0.00402415
PWY-5892	0.000929517	0.00403575
PWY-5895	0.000917136	0.00402335
PWY-5896	0.000338111	0.00318808
PWY-5897	0.00034729	0.00320092
PWY-5898	0.000341193	0.00319092
PWY-5899	0.000346294	0.00319392
PWY-6263	0.0314671	0.0466887
PWY-5027	0.805736	0.828363
PWY-5863	0.000146787	0.00280249
PWY-5855	0.00407114	0.0085782
PWY-5856	0.00408319	0.00860479
PWY-5857	0.00406053	0.00856846
UBISYN-PWY	0.00405044	0.00854824
GLUT-REDOX-PWY	0.0278289	0.0416507
GLUTATHIONESYN-PWY	0.000605641	0.0035821
PWY-4081	0.00835648	0.0150735
PWY1G-0	0.00100286	0.0041344
THIOREDOX-PWY	0.00250533	0.00628829
PWY-5663	0.000253222	0.00310556
PWY-5188	0.00487996	0.0098865
PWY-5189	0.00641864	0.0121943
BIOTIN-BIOSYNTHESIS-PWY	0.00184872	0.00539419
PWY-5005	8.21337e-05	0.00270164
PWY0-1507	0.000129317	0.00279103
PWY-6519	0.00182499	0.00535414
PWY-6578	0.000212488	0.00299172
PWY-5443	0.0614832	0.084698
PWY-5509	0.0400449	0.0580134
COBALSYN-PWY	0.0231301	0.0355734
P381-PWY	0.0501874	0.070928
PWY-5507	0.0159731	0.0258442
PWY-6268	0.00110082	0.00437583
PWY-6269	0.0359323	0.0526359
PWY-6167	0.00248922	0.00629699
RIBOSYN2-PWY	0.00277476	0.00669564
1CMET2-PWY	0.00082376	0.00398918
FOLSYN-PWY	0.000342143	0.00325851
PWY-2161	0.00103208	0.00428383
PWY-2201	0.0011046	0.00439124
PWY-6147	0.000418766	0.00332041
PWY-6543	0.000339515	0.00320605
PANTO-PWY	0.0550513	0.0766595
THISYN-PWY	0.00115533	0.00444886
PLPSAL-PWY	0.0100607	0.017558
PWY0-845	0.00858809	0.0153446
PYRIDOXSYN-PWY	0.000256464	0.00313076
PWY-3161	0.38359	0.4225
PWY-5025	0.375329	0.414119
PWY-5026	0.022143	0.0342881
TRPIAACAT-PWY	0.000733484	0.00374853
PWY-5052	0.0567137	0.0764642
KDO-LIPASYN-PWY	0.0602113	0.0828122
LPSSYN-PWY	0.00836196	0.015005
PWY-5143	0.000483089	0.00343856
PWY0-1264	0.022897	0.0352718
PWY-3561	6.22786e-05	0.00264542
FASYN-ELONG-PWY	0.00959027	0.0167768
FASYN-INITIAL-PWY	0.0247311	0.0376542
PWY-4381	0.016517	0.0265412
PWY-5080	0.0588534	0.0811637
PWY-5965	0.059825	0.0823996
PWY-5966	0.356712	0.394008
PWY-5973	0.00762972	0.0139363
PWY-6113	0.00444689	0.00915382
PWY-6284	0.00595151	0.0114132
PWY-6285	0.00804059	0.0145421
PWY0-862	0.00914775	0.0161281
PWYG-321	0.00342611	0.00761591
PWY-5971	0.00932972	0.0163978
PWY-5366	0.171433	0.202405
PWY-6282	0.0091518	0.0161305
PWY-5972	0.011012	0.0187443
PWY-5989	0.00832186	0.0149301
PWY0-541	0.000797967	0.00384022
PHOSLIPSYN-PWY	0.00159599	0.00501256
PWY-5668	0.0013135	0.00462551
PWY-5667	0.00556462	0.0108402
PWY-5981	0.0150516	0.0244533
PWY0-1319	0.0055612	0.0108396
PWY-5669	0.000697544	0.00374583
PWY4FS-7	0.00333871	0.00748633
PWY4FS-8	0.00335013	0.00749941
PPGPPMET-PWY	0.0013397	0.00465729
PWY-6121	0.000720333	0.00389096
PWY-6122	0.00248729	0.00626623
PWY-6277	0.000682111	0.00382615
PWY-6123	0.00320359	0.0072994
DENOVOPURINE2-PWY	0.00216302	0.00580048
PWY-6125	0.00244363	0.00618865
PWY-6126	0.00169908	0.00517664
PWY-841	0.00177084	0.00527582
P121-PWY	0.00099934	0.0042468
SALVADEHYPOX-PWY	0.000664337	0.00375648
SALVPURINE2-PWY	0.002025	0.00560041
PWY-5686	0.000923663	0.00411791
PWY0-162	0.00101628	0.00424816
PWY-6545	0.00557559	0.010887
PWY0-166	0.0012776	0.00460777
PWY-5389	0.173295	0.204034
PWY-5670	0.00119409	0.00441619
PWY1-3	0.0259483	0.0393366
PWY-6153	0.00125237	0.0045637
PWY-6154	0.00124994	0.00456093
PWY-6157	0.150902	0.182249
PWY0-662	0.00198209	0.00553278
ARG+POLYAMINE-SYN	0.00173379	0.00522768
ARGSPECAT-PWY	0.0152401	0.024864
P101-PWY	0.000595554	0.00365687
POLYAMINSYN3-PWY	0.00016588	0.00288044
POLYAMSYN-PWY	0.000165102	0.00290166
PWY-5695	0.00111118	0.00439018
PWY-6456	0.00462195	0.00943912
PWY-6562	0.00060054	0.00366418
PWY-6565	0.000602116	0.00366977
PWY0-1303	0.184061	0.22002
PWY0-823	0.000478606	0.00339817
BETSYN-PWY	0.00742411	0.0135968
CHOLINE-BETAINE-ANA-PWY	0.00750428	0.0137355
P542-PWY	0.00285868	0.00687953
PWY-3722	0.0167451	0.0267784
PWY-40	0.000488653	0.00340967
PWY-43	0.00013791	0.00276764
PWY-46	0.00388989	0.00844299
BSUBPOLYAMSYN-PWY	0.000910745	0.00407761
PWY-6559	0.000598805	0.00366143
PWY-5875	0.0011724	0.00438243
PWY-5979	0.00295958	0.00694721
PWY-5631	0.542157	0.572536
PWY-5757	0.00277666	0.00675133
PWY-5770	0.177041	0.208602
PWY-5940	0.00266708	0.00652545
PWY-5993	0.00296641	0.00695132
PWY-6322	0.00444796	0.00915932
PWY1A0-6325	0.0137726	0.0226495
PWY-3181	0.582109	0.610787
PWY-2301	0.15819	0.192261
PWY-5063	0.189951	0.222096
CAROTENOID-PWY	0.0902302	0.118118
PWY-5288	0.176016	0.207481
PWY-5943	0.095553	0.124533
PWY-5944	0.16983	0.201183
PWY-5946	0.0945523	0.123349
PWY-5947	0.0953729	0.124321
PWY-6287	0.503144	0.536324
PWY-5942	0.48815	0.521081
PWY-6475	0.510016	0.542653
PWY-6374	0.155196	0.182185
PWY-6375	0.183269	0.219085
PWY-6376	0.184501	0.220419
PWY-6381	0.184547	0.22045
PWY-6409	0.163687	0.196118
PWY-761	0.164456	0.196791
GLYCOL-GLYOXDEG-PWY	0.0087089	0.0155397
PWY0-1280	5.92125e-05	0.00264542
PWY-6388	0.000216318	0.00296339
PWY3O-246	0.133698	0.166162
ETOH-ACETYLCOA-ANA-PWY	0.016998	0.0270987
PWY66-21	0.00137544	0.00469107
GLYCEROLMETAB-PWY	0.0226953	0.0350761
GOLPDLCAT-PWY	0.0219909	0.0340905
PWY-4261	0.00194711	0.00549842
PWY-6130	0.00520826	0.010386
PWY-6131	0.0226752	0.03504
PWY0-381	0.000348878	0.00326057
METHGLYUT-PWY	0.0193988	0.0304296
PWY-5386	0.00616697	0.0117663
PWY-5459	5.85389e-05	0.00264542
PWY0-1315	0.208328	0.244919
PWY0-1317	5.87545e-05	0.00264542
2PHENDEG-PWY	0.175214	0.206302
GLCMANNANAUT-PWY	0.00181703	0.00533192
ORNDEG-PWY	0.00129508	0.00456944
PWY-3621	0.0159324	0.0256038
PWY-3661	0.003146	0.00723635
PWY-6071	0.171336	0.206648
PWY-6534	0.18432	0.215951
PWY0-1324	0.0513445	0.0719282
PWY0-1477	0.0202513	0.0317584
4AMINOBUTMETAB-PWY	0.0176553	0.0280856
PWY-5022	0.0170072	0.0273362
PWY-6535	0.000868177	0.00395748
PWY-6536	0.00326821	0.00749782
PWY-6537	0.00805589	0.0146382
PWY-5694	0.273454	0.311478
PWY-5697	0.139823	0.172811
PWY-5698	0.156326	0.190367
PWY-5705	0.0588099	0.0812944
PWY0-41	0.00211627	0.00576519
CARNMET-PWY	0.0963461	0.124957
PWY-3602	0.0131852	0.0219104
CRNFORCAT-PWY	0.0228484	0.0351992
PWY-4722	0.226669	0.263558
GLUAMCAT-PWY	0.00020763	0.00301105
PWY-6517	0.00239666	0.00615838
PUTDEG-PWY	0.019666	0.0307917
PWY-2	0.205362	0.237996
PWY-3	0.210273	0.243372
PWY-5704	0.0214441	0.033366
ARGORNPROST-PWY	0.00255148	0.00636782
PWY-1781	0.254638	0.291958
PWY-5046	0.221382	0.258234
PWY-5084	0.173764	0.209014
PWY-6344	0.00318158	0.00727873
PWY-5159	0.207449	0.238832
ALACAT2-PWY	0.027918	0.0420329
ALADEG-PWY	0.00289781	0.00686484
PWY1-2	0.0053249	0.0105854
ARG-GLU-PWY	0.000449822	0.00337115
ARGDEG-III-PWY	0.000137354	0.00276846
ARGDEG-IV-PWY	0.114287	0.142541
ARGDEG-PWY	0.000157541	0.002864
ARGDEG-V-PWY	0.482935	0.520366
ARGDEGRAD-PWY	0.00342033	0.00764977
AST-PWY	0.12856	0.157315
ORNARGDEG-PWY	0.00449247	0.00931656
PWY-5742	0.118221	0.146735
PWY-6422	0.0975371	0.12446
ASPARAGINE-DEG1-PWY	0.00122293	0.00450096
ASPARTATE-DEG1-PWY	0.000315436	0.00321726
LCYSDEG-PWY	0.00089637	0.00399476
GLUDEG-II-PWY	0.00677404	0.0127041
GLUTAMATE-DEG1-PWY	0.000365339	0.00322916
P162-PWY	0.0721938	0.0974543
PWY-5088	0.00020502	0.00300866
PWY-5766	0.782219	0.80393
GLUTAMINDEG-PWY	0.000200223	0.00299411
GLUTAMINEFUM-PWY	0.000101682	0.00272177
GLYCLEAV-PWY	0.00397478	0.00851354
HISDEG-PWY	0.117086	0.148218
PWY-5028	0.108339	0.138455
ILEUDEG-PWY	0.0154698	0.0252138
LEU-DEG2-PWY	0.00194215	0.00552723
P163-PWY	0.00297753	0.0069856
PWY-5327	0.00199556	0.00557948
PWY-6328	0.23465	0.271755
PWY0-461	0.185867	0.221799
METHIONINE-DEG1-PWY	0.00222537	0.00589284
PWY-701	0.339123	0.378099
CITRULLINE-DEG-PWY	0.00467548	0.0095303
ORN-AMINOPENTANOATE-CAT-PWY	0.178678	0.213587
PWY-1541	0.00133498	0.00465434
PWY0-981	0.123438	0.153945
TAURINEDEG-PWY	0.0186489	0.0281652
ANAPHENOXI-PWY	0.884095	0.897177
PHENYLALANINE-DEG1-PWY	0.194161	0.226272
SERDEG-PWY	0.0087726	0.015651
PWY-5436	0.0133077	0.0221046
PWY-5437	0.0232571	0.0357161
THRDLCTCAT-PWY	0.302853	0.341292
THREONINE-DEG2-PWY	0.00775723	0.0142009
PWY-5651	0.859898	0.875184
PWY-5655	0.00830397	0.0149313
PWY-6505	0.00863438	0.0154072
TRPCAT-PWY	0.847201	0.864127
TRYPDEG-PWY	0.14429	0.178269
TYRFUMCAT-PWY	0.120164	0.148172
PWY-5057	0.0032099	0.00730477
VALDEG-PWY	0.0135783	0.0225407
3-HYDROXYPHENYLACETATE-DEGRADATION-PWY	0.0963426	0.124976
4TOLCARBDEG-PWY	0.000569394	0.00358159
METHYLGALLATE-DEGRADATION-PWY	0.0157807	0.0255407
P345-PWY	0.481033	0.518481
P661-PWY	0.21099	0.245683
P662-PWY	0.203512	0.237935
PWY-2504	0.000429913	0.00340653
PWY-481	0.000597025	0.00361259
PWY-5062	0.191446	0.226568
PWY-5266	0.00827574	0.0148983
PWY-5273	0.0084101	0.015109
PWY-6182	0.16269	0.193847
PWY-6185	0.162871	0.194313
PWY-6223	0.39613	0.430976
PWY-6533	0.135614	0.166706
PWY-6550	0.188692	0.222445
PWY-741	0.251924	0.287965
PWY0-1277	0.00830353	0.0149678
2AMINOBENZDEG-PWY	0.155848	0.186201
PWY-6077	0.159278	0.189916
PWY-6079	0.149154	0.180263
PWY-2503	0.137394	0.168477
PWY-5430	0.0143329	0.0234533
CENTBENZCOA-PWY	0.0137602	0.0226198
CATECHOL-ORTHO-CLEAVAGE-PWY	0.147496	0.17798
P183-PWY	0.000996979	0.00413038
PWY-5415	0.0110326	0.0188918
PWY-5417	0.169485	0.200784
PWY-5420	0.0108527	0.0186416
PWY-5431	0.0041382	0.00876177
PWY-6085	0.0620761	0.0835987
PWY-6086	0.0632312	0.0851237
PWY-6197	0.108805	0.137135
PWY-6215	0.183977	0.215984
PWY-6217	0.134849	0.165792
PWY-6088	0.140979	0.17219
PWY-6216	0.13311	0.163955
PWY-6087	0.16693	0.19686
PWY-6089	0.123577	0.151588
PWY-6193	0.0907305	0.118761
PWY-6104	0.249877	0.28572
GALLATE-DEGRADATION-I-PWY	0.0176872	0.0282168
P3-PWY	0.00768435	0.0139904
PWY-5642	0.264327	0.301697
PWY-5641	0.00101574	0.00415797
PWY-5648	0.155863	0.187195
P281-PWY	0.0698709	0.0913143
PWY0-321	0.171706	0.20703
PROTOCATECHUATE-ORTHO-CLEAVAGE-PWY	0.00392652	0.00843651
PWY-5724	0.497417	0.528946
PWY-6419	0.000586369	0.00359624
DESULFONATION-PWY	0.13681	0.167821
PWY-5165	0.142246	0.173719
TOLSULFDEG-PWY	0.000589607	0.00360766
PWY-5178	0.0122007	0.0205005
PWY-5179	0.0145616	0.0238312
PWY-5180	0.0109679	0.0188083
PWY-5181	0.00403807	0.00862762
PWY-5182	0.00859499	0.0154126
PWY-5183	0.00365931	0.00804922
PWY-5184	0.0116389	0.0197598
TOLUENE-DEG-2-OH-PWY	0.00345481	0.00777931
TOLUENE-DEG-3-OH-PWY	0.103284	0.130839
TOLUENE-DEG-4-OH-PWY	0.126278	0.156002
TOLUENE-DEG-CATECHOL-PWY	0.255861	0.291736
PWY-5691	0.176521	0.208155
PWY-5428	0.0151901	0.0244081
PWY-5429	0.0155835	0.0249314
CO2FORM-PWY	0.00258547	0.0063892
PWY-1881	0.000917517	0.00402978
PWY-1882	0.00230002	0.00598449
PWY-5493	0.00644475	0.0122421
PWYQT-4429	0.0370469	0.0541139
CODH-PWY	0.00150621	0.00490736
PWY-5789	0.00537766	0.0106101
P23-PWY	0.00261579	0.00646529
P42-PWY	0.00259903	0.00643674
PWY-5392	0.00217412	0.00583547
PWY-1622	0.000290198	0.00317955
PWY-1861	0.00238589	0.0060997
FORMASS-PWY	0.185148	0.216934
PWY-1722	0.000662393	0.00376791
PWY-1723	0.188786	0.220957
PWY-1801	0.00834422	0.0147701
RUMP-PWY	0.00104266	0.00423502
PWY-6028	0.0169051	0.0269811
PWY-5941	0.000952182	0.00416833
PWY-6572	5.94379e-05	0.00264542
DHGLUCONATE-PYR-CAT-PWY	0.145012	0.175412
FUCCAT-PWY	0.0140261	0.0231537
GLUCOSE1PMETAB-PWY	0.00130474	0.00464871
LYXMET-PWY	0.00238275	0.00614794
MALTOSECAT-PWY	0.00249042	0.00634046
MANNCAT-PWY	0.0122906	0.0207469
NPGLUCAT-PWY	0.000952061	0.0041715
P124-PWY	0.00165197	0.0050821
P302-PWY	0.00058877	0.00359967
PWY-2221	0.000540505	0.00357253
PWY-5257	0.00726565	0.0133246
PWY0-1300	0.000636523	0.00366525
PWY0-1301	0.000694698	0.00372884
PWY0-1314	0.0110976	0.0190292
PWY0-44	0.00164973	0.00509843
RHAMCAT-PWY	0.00127185	0.00452617
RIBOKIN-PWY	0.00336661	0.00762105
DARABCATK12-PWY	5.89098e-05	0.00264542
PWY-5519	0.194399	0.229586
LACTOSECAT-PWY	0.00677522	0.0127827
PWY-6317	0.00039393	0.00334296
ARABCAT-PWY	0.00455717	0.00937283
BGALACT-PWY	0.0623263	0.0849585
LACTOSEUTIL-PWY	0.0101162	0.01745
PWY-3801	0.00137304	0.00471279
PWY-5384	0.000749213	0.00389698
PWY-621	0.00109087	0.0043292
SUCROSEUTIL2-PWY	0.00191483	0.00547227
SUCUTIL-PWY	0.000774805	0.0038921
PWY-2721	0.00258132	0.00647516
PWY-2722	0.0054275	0.0106171
PWY0-1182	0.00232175	0.0060376
PWY0-1466	0.330558	0.365538
TREDEGLOW-PWY	0.00233673	0.00606023
XYLCAT-PWY	0.054479	0.0761064
ACETATEUTIL-PWY	0.00191459	0.00544059
GLUCONSUPER-PWY	0.00322899	0.00743626
GLYCOLATEMET-PWY	0.00257119	0.00643133
GLYOXDEG-PWY	0.177752	0.208915
P441-PWY	0.00155905	0.00495994
PWY-2361	0.177136	0.208563
PWY-5074	0.0146486	0.0240974
PWY-5162	0.023571	0.036049
PWY-5177	0.0273734	0.041261
PWY-5749	0.202216	0.234846
PWY-6038	0.0722514	0.0972703
PWY-6373	0.253357	0.290584
PWY0-1313	0.000371756	0.00326488
PWY0-1465	0.0696953	0.0945847
PWY0-301	0.000889809	0.0040862
PYRUVDEHYD-PWY	0.106444	0.136346
PWY-5130	0.000112554	0.00272167
PWY-5535	0.49643	0.529203
PWY0-1312	0.00462663	0.00945867
PWY-5794	0.0598567	0.0824036
PROPIONMET-PWY	0.000113563	0.00272254
PWY-5747	0.0757935	0.099957
PWY0-42	0.0752944	0.0992792
PWY0-43	8.97687e-05	0.00271035
12DICHLORETHDEG-PWY	0.0118593	0.0201074
PWY-5372	0.0546506	0.0764474
ACETOACETATE-DEG-PWY	0.0248738	0.0379456
LIPAS-PWY	0.000618561	0.00364576
LIPASYN-PWY	0.000195726	0.00294221
FAO-PWY	0.00429363	0.00898056
PWY-5137	0.179492	0.211118
PWY0-1337	0.00011645	0.00274235
PWY-102	0.0610332	0.082478
AMMASSIM-PWY	0.00398424	0.00843316
CYANCAT-PWY	0.000102777	0.00270783
N2FIX-PWY	0.232455	0.269608
PWY-4984	0.00263634	0.0064641
PWY-6523	0.19611	0.228639
P303-PWY	0.193316	0.225229
DENITRIFICATION-PWY	0.0327349	0.0483017
PWY-5674	6.26608e-05	0.00264542
PWY-5675	0.00226902	0.00595128
PWY490-3	0.00224143	0.00591524
PHOSPHONOTASE-PWY	0.0315096	0.0465779
PWY-5491	0.0238786	0.0366288
PWY-6348	0.146786	0.176468
ALKANEMONOX-PWY	0.136548	0.168051
PWY-5340	5.36907e-05	0.00264567
PWY-6321	0.00459888	0.00940169
PWY-6059	0.105391	0.133429
PWY-6056	0.182965	0.214593
DISSULFRED-PWY	0.00012642	0.00273438
P224-PWY	0.000125879	0.002733
SO4ASSIM-PWY	8.72041e-05	0.00268572
SULFMETII-PWY	0.0113449	0.0194431
P222-PWY	2.78567e-05	0.00264542
PWY-5278	5.29278e-05	0.00264557
PWY-5279	0.00424248	0.0089597
PWY-5306	0.000127025	0.00273162
PWY-5308	0.000124763	0.00273576
PWY-1281	0.00135657	0.00468266
PWY-5304	6.57459e-05	0.00264542
PWY-5350	0.236801	0.273999
PWY-5303	5.94733e-05	0.00264542
THIOSULFOX-PWY	0.124742	0.154334
PWY0-1297	0.00292911	0.00692021
P164-PWY	0.0054538	0.0106834
PWY-5497	0.00232786	0.00604284
PWY-6019	0.00873251	0.0156342
PWY-6353	0.000695338	0.00381207
PWY0-1296	0.00129812	0.00460088
PWY0-1298	0.00193416	0.00549177
PWY-6556	0.000419365	0.00333939
PWY0-1295	0.000524076	0.00347754
PWY0-1471	0.168066	0.198425
P161-PWY	0.00286921	0.00682567
P221-PWY	0.000143127	0.00277165
PWY-6518	0.00445395	0.0092076
PWY-6507	0.000818214	0.00398562
PWY-6516	0.000335701	0.0032401
PWY0-1261	0.0164507	0.0265655
GALACTCAT-PWY	0.0609113	0.084101
IDNCAT-PWY	0.00129099	0.00457054
KETOGLUCONMET-PWY	0.000706888	0.00373136
GALACTARDEG-PWY	0.47023	0.508911
PWY-6497	0.156349	0.18898
GALACTUROCAT-PWY	0.0014793	0.00484929
PWY-6486	0.28719	0.317566
GLUCARDEG-PWY	0.474221	0.512914
PWY-6499	0.129045	0.160076
GLUCUROCAT-PWY	0.00023375	0.00306255
PWY-6501	0.000601746	0.00362031
DARABITOLUTIL-PWY	0.0552377	0.0770626
GALACTITOLCAT-PWY	0.000884173	0.00400329
HEXITOLDEGSUPER-PWY	0.00856609	0.0153948
LARABITOLUTIL-PWY	0.0553686	0.0771716
MANNIDEG-PWY	0.00838713	0.0151312
P461-PWY	0.00199141	0.0055368
P562-PWY	0.0935934	0.121837
PWY-4101	0.0104331	0.0181338
SORBDEG-PWY	0.0868801	0.113781
P601-PWY	0.0603124	0.0820613
PWY-6412	0.0601496	0.0827495
PWY-6526	0.105392	0.133382
DETOX1-PWY	0.000360904	0.00326883
PWY-6502	0.00112745	0.0043515
PWY0-1299	0.000377506	0.00326133
PWY0-1305	0.000188334	0.00293717
PWY-4621	0.0103031	0.0177503
P641-PWY	0.175928	0.20712
ENTNER-DOUDOROFF-PWY	0.00120257	0.00447857
GLYCOLYSIS-E-D	0.00137351	0.00471409
PWY-5197	0.00281838	0.00673729
PWY-5741	0.0173323	0.0277304
P283-PWY	0.00039859	0.00328334
PWY-6512	0.0517672	0.0725692
PWY0-1329	0.00102063	0.00422327
PWY0-1334	0.000316632	0.0032022
PWY0-1335	0.000319466	0.00320532
PWY0-1336	0.000439262	0.00332362
PWY0-1347	0.000448646	0.0033374
PWY0-1348	0.000443796	0.00333251
PWY0-1352	0.000441519	0.0033227
PWY0-1353	0.0010165	0.0042178
ANAEROFRUCAT-PWY	0.00156547	0.00496408
FERMENTATION-PWY	0.0039162	0.00834453
P122-PWY	0.00103429	0.00428163
P125-PWY	0.00202328	0.00561618
PROPFERM-PWY	0.00409501	0.0086624
PWY-5677	0.0222671	0.0344867
PWY-6396	0.00268633	0.00653329
PWY-5938	0.00183972	0.00536427
PWY-5939	0.00185979	0.00538279
PWY-6389	0.0018777	0.00541167
CENTFERM-PWY	0.0138382	0.0228989
PWY-5676	0.00300926	0.0070265
PWY-5951	0.1348	0.167312
PWY-6390	0.000213873	0.00295492
PWY-6391	0.133718	0.166283
PWY-6392	0.133593	0.166186
P108-PWY	0.000185515	0.00295731
P142-PWY	0.00454362	0.0093612
P41-PWY	0.00195478	0.00549269
PWY-5096	0.00637145	0.0121373
PWY-5100	0.00455453	0.00937628
PWY-5480	0.00337877	0.00757103
PWY-5481	0.108544	0.138456
PWY-5482	0.0019224	0.00545007
PWY-5483	0.00648798	0.0122996
PWY-5485	0.00443778	0.0091388
PWY-5486	0.0169306	0.0270098
PWY-5494	0.0191714	0.0302396
ANAGLYCOLYSIS-PWY	0.00178139	0.00525269
GLYCOLYSIS	0.00154375	0.00493411
GLYCOLYSIS-TCA-GLYOX-BYPASS	0.00244133	0.00617629
P341-PWY	0.00143091	0.00479012
PWY-5484	0.00166498	0.00510107
METH-ACETATE-PWY	0.00245189	0.00618371
METHANOGENESIS-PWY	0.018271	0.0286884
PWY-5209	0.0061515	0.0117251
NONOXIPENT-PWY	0.00236555	0.00608429
OXIDATIVEPENT-PWY	0.00700994	0.013053
P21-PWY	0.00295677	0.0069408
PENTOSE-P-PWY	0.00156929	0.00497558
PHOTOALL-PWY	0.00139374	0.00474552
PWY-101	0.000230629	0.00308374
PWY-181	0.000645376	0.00371685
PWY-3781	0.00032985	0.00321741
PWY-6529	0.00129632	0.00454973
PWY-6530	0.00129923	0.00456424
GLYOXYLATE-BYPASS	0.0092363	0.0163466
P105-PWY	0.0123284	0.0207824
PWY-5913	0.0038275	0.00823381
REDCITCYC	0.0031072	0.00717998
TCA	0.0272539	0.04111
TCA-GLYOX-BYPASS	0.0152335	0.0248647
ALL-CHORISMATE-PWY	0.000996764	0.00426094
FUC-RHAMCAT-PWY	0.00245054	0.00623736
GALACT-GLUCUROCAT-PWY	0.000504467	0.00350594
GLUCARGALACTSUPER-PWY	0.408074	0.447288
PRPP-PWY	0.00145277	0.00484603
PWY0-781	0.000697821	0.00381854
SULFATE-CYS-PWY	0.00528771	0.0104783
PWY-6120	0.529797	0.562993
AEROBACTINSYN-PWY	0.432424	0.466044
PWY-5703	0.535389	0.56655
PWY-5087	0.327101	0.364289
PWY-6184	0.236348	0.264562
PWY-6183	0.242539	0.271163
PWY-6421	0.500947	0.532269
PWY-6343	0.471164	0.502294
P141-PWY	0.223686	0.257257
PWY-5517	0.461652	0.491872
P621-PWY	0.181419	0.209427
PWY-3081	0.544341	0.57524
PWY-5901	0.437786	0.468333
PWY-6141	0.525541	0.555746
PWY-6349	0.509331	0.539905
PWY-6350	0.493893	0.52551
PWY-5656	0.491429	0.521559
PWY-6173	0.367596	0.39762
PWY-5751	0.306495	0.340924
ENTBACSYN-PWY	0.443356	0.474603
PWY-5903	0.443769	0.474403
PWY0-1221	0.492503	0.522007
PWY-5298	0.273786	0.303971
PWY-5163	0.338229	0.371588
PWY-6210	0.505863	0.536142
PWY-681	0.503077	0.532664
PWY-5647	0.501617	0.532002
PWY0-1309	0.476951	0.507454
PWY-5654	0.49998	0.529591
PWY0-1355	0.515682	0.545545
PWY-5998	0.00605243	0.0116241
PWY-5314	0.567458	0.596239
BENZCOA-PWY	0.166853	0.199013
PWY-5382	0.512202	0.542116
GLYSYN-ALA-PWY	0.304357	0.337848
PWY-5068	0.314241	0.350381
PWY-5086	0.414987	0.446048
2ASDEG-PWY	0.139151	0.163951
PWY-5169	0.275814	0.305724
PWY-5419	0.130601	0.155326
PWY-6214	0.296328	0.325727
PWY-5418	0.445072	0.475339
PWY-6336	0.272855	0.302288
PWY-5743	0.168894	0.195765
GALDEG-PWY	0.307865	0.338742
P344-PWY	0.0527391	0.0696346
PWY-6132	0.523788	0.553003
PWY-1361	0.505582	0.535801
PWY-6482	0.499688	0.529593
AMMOXID-PWY	0.453773	0.483793
PWY-2242	0.45664	0.486941
PWY-5915	0.493699	0.523981
PWY-5917	0.49557	0.524823
PWYQT-4427	0.523085	0.553816
PWY-5532	0.610295	0.639535
PWY-5886	0.528855	0.557502
PWY-63	0.558323	0.587913
PWY-5053	0.501068	0.530633
PWY-5142	0.610742	0.639281
PWY-5148	0.514969	0.545726
PWY-5885	0.529731	0.559017
PWY3O-450	0.452497	0.483597
PWY-5945	0.510531	0.541012
PWY-5151	0.525658	0.555399
PWY-5285	0.548173	0.577579
PWY-5294	0.652075	0.679538
PWY-5335	0.570529	0.599794
FESULFOX-PWY	0.567743	0.596658
SULFUROX-PWY	0.55319	0.582507
PWY0-1391	0.537063	0.565982
PWY-6430	0.660498	0.687627
PWY-2261	0.647139	0.674396
PWY-6538	0.649598	0.67722
PWY3O-440	0.546697	0.5768
PWY-81	0.473021	0.502418
PWY-6289	0.484517	0.515513
CYCLOHEXANOL-OXIDATION-PWY	0.469026	0.499041
PWY-6416	0.468634	0.499136
QUINATEDEG-PWY	0.482749	0.512568
SHIKIMATEDEG-PWY	0.488115	0.518301
PWY-116	0.500564	0.530353
PWY-6338	0.377132	0.407974
PWY-6339	0.405877	0.436196
PWY-283	0.447885	0.478562
GALLATE-DEGRADATION-II-PWY	0.384479	0.41472
P184-PWY	0.389871	0.421358
PWY-5983	0.476697	0.50717

## Sheet: Diff. PWY abundance (FLT v GRD)
# This tab gives the microbial pathways whose inferred abundance (predicted with the default reference catalog) was significantly different (FDR < 0.1) between Flight and Ground animals (i.e., FLV.vs.GRD), ordered as in Fig. 3D heatmap.
# MetaCyc.ID: Official IDs of MetaCyc-curated microbial pathways
# Pathway.Name: Names of the MetaCyc microbial pathways
# Cluster: Cluster ID as shown in Fig. 3d heatmap
# Order in heatmap: Order of microbial pathways as shown in Fig. 3d heatmap (from top to bottom)
# Level2.SuperClass: Level-2 SuperClass of the microbial pathway as annotated in MetaCyc
# FLT.vs.GRD_wi.ep: P values from ALDEx2 analysis of Flight and Ground comparasion (averaged from Mann–Whitney U tests 500 Monte Carlo Dirichlet instances)
# FLT.vs.GRD_wi.eBH: Benjamini-Hochberg false discovery rate from ALDEx2 analysis of Flight and Ground comparasion (averaged from Mann–Whitney U tests 500 Monte Carlo Dirichlet instances)
# FLT.vs.BSL&VIV_wi.ep: P values from ALDEx2 analysis comparing Flight and combined Basal/Vivarium animals (averaged from Mann–Whitney U tests 500 Monte Carlo Dirichlet instances)
# FLT.vs.BSL&VIV_wi.eBH: Benjamini-Hochberg false discovery rate from ALDEx2 analysis comparing Flight and combined Basal/Vivarium animals (averaged from Mann–Whitney U tests 500 Monte Carlo Dirichlet instances)
#
MetaCyc.ID	Pathway.Name	Cluster	Order.in.heatmap	Level2.SuperClass	FLT.vs.GRD_wi.ep	FLT.vs.GRD_wi.eBH	FLT.vs.BSL&VIV_wi.ep	FLT.vs.BSL&VIV_wi.eBH
ACETATEUTIL-PWY	superpathway of acetate utilization and formation	1	1	Carboxylates Degradation	0.0238228	0.0988192	0.190637	0.335094
P41-PWY	pyruvate fermentation to acetate and lactate I	1	2	Fermentation; Carboxylates Degradation	0.0237436	0.0988247	0.186218	0.32952
PWY-5482	pyruvate fermentation to acetate II	1	3	Fermentation; Carboxylates Degradation	0.0238392	0.0988139	0.190895	0.335452
PWY0-662	PRPP biosynthesis	1	4	Carbohydrates Biosynthesis	0.0142727	0.0981018	0.228204	0.381618
PWY0-1312	acetate formation from acetyl-CoA I	1	5	Fermentation; Carboxylates Degradation	0.0258671	0.0997213	0.395472	0.562147
THIOREDOX-PWY	thioredoxin pathway	1	6	Cofactors, Prosthetic Groups, Electron Carriers Biosynthesis	0.0213473	0.0984706	0.463555	0.626705
PWY-6502	oxidized GTP and dGTP detoxification	1	7	NA	0.012345	0.0979918	0.243304	0.400295
PWY0-301	L-ascorbate degradation I (bacterial, anaerobic)	1	8	Carboxylates Degradation	0.0114522	0.0979918	0.212474	0.36214
PWY-6121	5-aminoimidazole ribonucleotide biosynthesis I	1	9	Nucleosides and Nucleotides Biosynthesis	0.0260583	0.099915	0.012103	0.0487951
PWY-6277	superpathway of 5-aminoimidazole ribonucleotide biosynthesis	1	10	Nucleosides and Nucleotides Biosynthesis	0.0254895	0.0997409	0.0123484	0.0495151
PWY-6122	5-aminoimidazole ribonucleotide biosynthesis II	1	11	Nucleosides and Nucleotides Biosynthesis	0.0224266	0.0983378	0.0453124	0.119825
PWY-841	superpathway of purine nucleotides de novo biosynthesis I	1	12	Nucleosides and Nucleotides Biosynthesis	0.0266527	0.0989192	0.0363084	0.103693
DAPLYSINESYN-PWY	L-lysine biosynthesis I	1	13	Amino Acids Biosynthesis	0.0290513	0.0993459	0.0362923	0.104089
PWY-5097	L-lysine biosynthesis VI	1	14	Amino Acids Biosynthesis	0.0297436	0.0997238	0.0261496	0.0836614
PWY-2941	L-lysine biosynthesis II	1	15	Amino Acids Biosynthesis	0.0302028	0.0998674	0.0251451	0.0815864
PWY-5108	L-isoleucine biosynthesis V	1	16	Amino Acids Biosynthesis	0.0227576	0.098397	0.0292201	0.0898081
PROSYN-PWY	L-proline biosynthesis I	1	17	Amino Acids Biosynthesis	0.0248671	0.0986467	0.0297422	0.0906316
CYSTSYN-PWY	L-cysteine biosynthesis I	1	18	Amino Acids Biosynthesis	0.0242214	0.0988789	0.0534776	0.134456
ALANINE-VALINESYN-PWY	L-alanine biosynthesis I	1	19	Amino Acids Biosynthesis	0.0254266	0.0986526	0.0569385	0.141163
PWY-5485	pyruvate fermentation to acetate IV	1	20	Fermentation; Carboxylates Degradation	0.00838695	0.0979793	0.852201	0.919339
PWY-5480	pyruvate fermentation to ethanol I	1	21	Fermentation	0.00678555	0.0977875	0.85902	0.924057
PWY-6145	superpathway of CMP-sialic acids biosynthesis	1	22	Carbohydrates Biosynthesis	0.0136993	0.0982034	0.640657	0.772133
GLYCOGENSYNTH-PWY	glycogen biosynthesis I (from ADP-D-Glucose)	1	23	Carbohydrates Biosynthesis	0.0136503	0.0979918	0.394789	0.562914
PWY-622	starch biosynthesis	1	24	Carbohydrates Biosynthesis	0.0159604	0.0979918	0.191576	0.337599
PWY-6396	superpathway of 2,3-butanediol biosynthesis	1	25	Fermentation	0.0146317	0.0979918	0.242178	0.396511
ILEUSYN-PWY	L-isoleucine biosynthesis I (from threonine)	1	26	Amino Acids Biosynthesis	0.0277319	0.0991806	0.0700238	0.164104
PWY-5103	L-isoleucine biosynthesis III	1	27	Amino Acids Biosynthesis	0.0280723	0.0992549	0.0699448	0.164008
PWY-5104	L-isoleucine biosynthesis IV	1	28	Amino Acids Biosynthesis	0.0282914	0.0993024	0.0695964	0.163392
VALSYN-PWY	L-valine biosynthesis	1	29	Amino Acids Biosynthesis	0.0296364	0.0999552	0.0868678	0.190887
P125-PWY	superpathway of (R,R)-butanediol biosynthesis	1	30	Fermentation	0.01631	0.0979918	0.118957	0.239414
PWY-6389	pyruvate fermentation to (S)-acetoin	1	31	Fermentation	0.0181981	0.0979918	0.0849884	0.187784
PWY-5938	pyruvate fermentation to (R)-acetoin I	1	32	Fermentation	0.0182587	0.0979918	0.0851484	0.187986
PWY-5939	pyruvate fermentation to (R)-acetoin II	1	33	Fermentation	0.0183054	0.0979918	0.0852065	0.188092
AMMASSIM-PWY	ammonia assimilation cycle III	1	34	Inorganic Nutrients Metabolism; Amino Acids Biosynthesis	0.0231748	0.0982159	0.15939	0.297039
GLNSYN-PWY	L-glutamine biosynthesis I	1	35	Amino Acids Biosynthesis; Inorganic Nutrients Metabolism	0.0232051	0.0983132	0.256742	0.41701
PWY-5257	superpathway of pentose and pentitol degradation	1	36	Carbohydrates Degradation; Secondary Metabolites Degradation	0.0192424	0.0981945	0.360912	0.524989
SUCROSEUTIL2-PWY	sucrose degradation VII (sucrose 3-dehydrogenase)	1	37	Carbohydrates Degradation	0.0173543	0.0979918	0.0789575	0.178124
ASPARAGINE-BIOSYNTHESIS	L-asparagine biosynthesis I	1	38	Amino Acids Biosynthesis	0.00371096	0.096737	0.106929	0.221317
PWY0-1325	superpathway of L-asparagine biosynthesis	1	39	Amino Acids Biosynthesis	0.00371096	0.0968042	0.106498	0.220581
PWY0-1298	superpathway of pyrimidine deoxyribonucleosides degradation	1	40	Nucleosides and Nucleotides Degradation	0.00738228	0.097936	0.505941	0.659979
PWY0-1297	superpathway of purine deoxyribonucleosides degradation	1	41	Nucleosides and Nucleotides Degradation	0.0169138	0.0981728	0.310365	0.475681
PPGPPMET-PWY	ppGpp biosynthesis	1	42	Metabolic Regulators Biosynthesis	0.0218881	0.0980673	0.090547	0.196158
PWY-4261	glycerol degradation I	1	43	Alcohols Degradation; Fatty Acids and Lipids Degradation	0.0175664	0.0980536	0.288873	0.451903
PWY0-1021	L-alanine biosynthesis III	1	44	Amino Acids Biosynthesis	0.0197669	0.0980092	0.537315	0.689779
PWY0-1296	purine ribonucleosides degradation	1	45	Nucleosides and Nucleotides Degradation	0.00853846	0.0979918	0.321029	0.484597
ARGORNPROST-PWY	arginine, ornithine and proline interconversion	1	46	Interconversions	0.019366	0.0980132	0.290926	0.45679
PWY-1861	formaldehyde assimilation II (assimilatory RuMP Cycle)	1	47	C1 Compounds Utilization and Assimilation	0.0222611	0.0981516	0.170808	0.311966
PWY4FS-7	phosphatidylglycerol biosynthesis I (plastidic)	1	48	Fatty Acids and Lipids Biosynthesis	0.0254662	0.0983149	0.160727	0.298867
PWY4FS-8	phosphatidylglycerol biosynthesis II (non-plastidic)	1	49	Fatty Acids and Lipids Biosynthesis	0.0255058	0.0982193	0.160414	0.298341
PWY-5667	CDP-diacylglycerol biosynthesis I	1	50	Fatty Acids and Lipids Biosynthesis	0.0209231	0.0980266	0.292927	0.457785
PWY0-1319	CDP-diacylglycerol biosynthesis II	1	51	Fatty Acids and Lipids Biosynthesis	0.0208881	0.0980016	0.294213	0.458938
ECASYN-PWY	enterobacterial common antigen biosynthesis	1	52	Cell Structures Biosynthesis	0.0271259	0.0999161	0.173946	0.312218
PWY-881	trehalose biosynthesis II	1	53	Carbohydrates Biosynthesis	0.0232657	0.0985973	0.236794	0.387905
PROPFERM-PWY	L-alanine fermentation to propanoate and acetate	1	54	Fermentation; Carboxylates Degradation	0.0297809	0.0999532	0.261853	0.420473
PWYG-321	mycolate biosynthesis	1	55	Fatty Acids and Lipids Biosynthesis	0.0234569	0.0981725	0.175415	0.317874
PWY-6113	superpathway of mycolate biosynthesis	1	56	Fatty Acids and Lipids Biosynthesis	0.0234429	0.0982503	0.148583	0.280924
FERMENTATION-PWY	mixed acid fermentation	1	57	Fermentation	0.0213403	0.0980207	0.206638	0.355721
PWY0-1061	superpathway of L-alanine biosynthesis	1	58	Amino Acids Biosynthesis	0.0222821	0.0980656	0.16857	0.306839
PWY-5973	cis-vaccenate biosynthesis	1	59	Fatty Acids and Lipids Biosynthesis	0.0273217	0.0995396	0.257572	0.416474
PWY-6284	superpathway of unsaturated fatty acids biosynthesis (E. coli)	1	60	Fatty Acids and Lipids Biosynthesis	0.0254825	0.0996998	0.172997	0.311013
PWY-5989	stearate biosynthesis II (bacteria and plants)	1	61	Fatty Acids and Lipids Biosynthesis	0.0248228	0.0990125	0.279408	0.439384
PWY-5971	palmitate biosynthesis II (bacteria and plants)	1	62	Fatty Acids and Lipids Biosynthesis	0.0226457	0.0984903	0.406042	0.568909
PWY-5941	glycogen degradation II	1	63	Carbohydrates Degradation; Polymeric Compounds Degradation	0.0185734	0.0979918	0.0510431	0.131981
GLYCOCAT-PWY	glycogen degradation I	1	64	Carbohydrates Degradation; Polymeric Compounds Degradation	0.0274172	0.0986936	0.0476933	0.125722
PWY0-1338	polymyxin resistance	1	65	Cell Structures Biosynthesis	0.0193497	0.0981279	0.058956	0.145852
PWY-181	photorespiration	1	66	Photosynthesis	0.0174895	0.098003	0.040183	0.11186
PHOSLIPSYN-PWY	superpathway of phospholipid biosynthesis I (bacteria)	1	67	Fatty Acids and Lipids Biosynthesis	0.0271142	0.09863	0.0779276	0.176356
PWY-5668	cardiolipin biosynthesis I	1	68	Fatty Acids and Lipids Biosynthesis	0.0206387	0.0980333	0.0891713	0.194331
PWY-5484	glycolysis II (from fructose 6-phosphate)	1	69	Glycolysis	0.0266527	0.098474	0.0910617	0.196638
GLYCOLYSIS	glycolysis I (from glucose 6-phosphate)	1	70	Glycolysis	0.0286294	0.0990108	0.0819348	0.182439
ANAEROFRUCAT-PWY	homolactic fermentation	1	71	Fermentation	0.0303333	0.0994331	0.0717581	0.166313
ANAGLYCOLYSIS-PWY	glycolysis III (from glucose)	1	72	Glycolysis	0.0263823	0.0983541	0.0926035	0.199201
CODH-PWY	reductive acetyl coenzyme A pathway I (homoacetogenic bacteria)	1	73	C1 Compounds Utilization and Assimilation	0.0288019	0.0991245	0.0714855	0.165752
PWY-6151	S-adenosyl-L-methionine cycle I	1	74	Amino Acids Biosynthesis	0.0292168	0.0993342	0.0692158	0.162551
PWY-6153	autoinducer AI-2 biosynthesis I	1	75	Secondary Metabolites Biosynthesis	0.0215874	0.0980274	0.106794	0.221038
PWY-6154	autoinducer AI-2 biosynthesis II (Vibrio)	1	76	Secondary Metabolites Biosynthesis	0.0217529	0.0980334	0.106334	0.220507
P441-PWY	superpathway of N-acetylneuraminate degradation	1	77	Carboxylates Degradation	0.0204452	0.0982725	0.131129	0.256903
P461-PWY	hexitol fermentation to lactate, formate, ethanol and acetate	1	78	Carboxylates Degradation; Fermentation; Secondary Metabolites Biosynthesis	0.0178555	0.0980075	0.177955	0.320209
METH-ACETATE-PWY	methanogenesis from acetate	1	79	Respiration (anaerobic)	0.021711	0.0980305	0.186687	0.331875
PWY-6395	superpathway of seleno-compound metabolism	1	80	Amino Acids Biosynthesis; Inorganic Nutrients Metabolism; Seleno-Amino Acid Detoxification	0.0208578	0.0979925	0.172403	0.314095
CO2FORM-PWY	methanogenesis from methanol	1	81	Respiration (anaerobic); C1 Compounds Utilization and Assimilation	0.0209487	0.0980183	0.171445	0.312882
PWY-1422	vitamin E biosynthesis (tocopherols)	1	82	Cofactors, Prosthetic Groups, Electron Carriers Biosynthesis	0.0208858	0.0979996	0.174196	0.316092
UBISYN-PWY	superpathway of ubiquinol-8 biosynthesis (prokaryotic)	1	83	Cofactors, Prosthetic Groups, Electron Carriers Biosynthesis	0.0234079	0.098132	0.188736	0.334374
PWY-5857	ubiquinol-10 biosynthesis (prokaryotic)	1	84	Cofactors, Prosthetic Groups, Electron Carriers Biosynthesis	0.0232448	0.0981159	0.186094	0.331289
PWY-5855	ubiquinol-7 biosynthesis (prokaryotic)	1	85	Cofactors, Prosthetic Groups, Electron Carriers Biosynthesis	0.0235385	0.0981539	0.185404	0.329999
PWY-5856	ubiquinol-9 biosynthesis (prokaryotic)	1	86	Cofactors, Prosthetic Groups, Electron Carriers Biosynthesis	0.0233986	0.0981362	0.184894	0.329408
PWY-6292	superpathway of L-cysteine biosynthesis (mammalian)	1	87	Amino Acids Biosynthesis	0.0284126	0.0989132	0.122153	0.244791
PWY-5041	S-adenosyl-L-methionine cycle II	1	88	Amino Acids Biosynthesis	0.0277459	0.0987012	0.0956241	0.204151
METHIONINE-DEG1-PWY	L-methionine degradation I (to L-homocysteine)	1	89	Amino Acids Degradation	0.0278765	0.0987516	0.095152	0.203496
PWY-4984	urea cycle	1	90	Inorganic Nutrients Metabolism	0.0236434	0.098319	0.0655337	0.156863
PWY-5675	nitrate reduction V (assimilatory)	1	91	Inorganic Nutrients Metabolism	0.0292634	0.0994324	0.0681418	0.160806
PWY490-3	nitrate reduction VI (assimilatory)	1	92	Inorganic Nutrients Metabolism	0.0293543	0.0994438	0.068145	0.160788
DENOVOPURINE2-PWY	superpathway of purine nucleotides de novo biosynthesis II	1	93	Nucleosides and Nucleotides Biosynthesis	0.0277809	0.0989823	0.0571488	0.141988
PWY-6519	8-amino-7-oxononanoate biosynthesis I	1	94	7-Keto,8-aminopelargonate Biosynthesis	0.0229044	0.0981261	0.117891	0.237552
BIOTIN-BIOSYNTHESIS-PWY	biotin biosynthesis I	1	95	Cofactors, Prosthetic Groups, Electron Carriers Biosynthesis	0.0234802	0.0981614	0.0848761	0.186937
UDPNAGSYN-PWY	UDP-N-acetyl-D-glucosamine biosynthesis I	1	96	Carbohydrates Biosynthesis	0.0258205	0.0984209	0.0881657	0.192485
PEPTIDOGLYCANSYN-PWY	peptidoglycan biosynthesis I (meso-diaminopimelate containing)	1	97	Cell Structures Biosynthesis	0.0281422	0.0987182	0.0499934	0.129868
PWY-6471	peptidoglycan biosynthesis IV (Enterococcus faecium)	1	98	Cell Structures Biosynthesis	0.0295431	0.0993558	0.0422505	0.115675
PWY-5265	peptidoglycan biosynthesis II (staphylococci)	1	99	Cell Structures Biosynthesis	0.0304942	0.0998882	0.0408259	0.112985
PWY-6456	serinol biosynthesis	1	100	Amines and Polyamines Biosynthesis	0.0150746	0.0979918	0.518144	0.676079
PWY-6321	homotaurine degradation	1	101	Inorganic Nutrients Metabolism	0.015007	0.0979918	0.523009	0.679728
CITRULLINE-DEG-PWY	L-citrulline degradation	1	102	Amino Acids Degradation	0.0225874	0.0981238	0.270063	0.432944
ARGDEGRAD-PWY	L-arginine degradation V (arginine deiminase pathway)	1	103	Amino Acids Degradation	0.0143823	0.0979918	0.548981	0.703547
PWY-5491	diethylphosphate degradation	1	104	Inorganic Nutrients Metabolism	0.0262448	0.0999789	0.830757	0.9075
PWY-5807	heptaprenyl diphosphate biosynthesis	1	105	Cofactors, Prosthetic Groups, Electron Carriers Biosynthesis	0.0173473	0.0979918	0.599288	0.743718
PWY-4341	L-glutamate biosynthesis V	1	106	Amino Acids Biosynthesis	0.00831469	0.0979918	0.807312	0.89575
PWY0-41	allantoin degradation IV (anaerobic)	1	107	Amines and Polyamines Degradation	0.00832168	0.0979918	0.943892	0.973252
PWY0-1301	melibiose degradation	1	108	Carbohydrates Degradation	0.0157786	0.0982921	0.0535802	0.134815
RHAMCAT-PWY	L-rhamnose degradation I	1	109	Carbohydrates Degradation	0.00503963	0.0978947	0.32542	0.492521
PWY-5512	UDP-N-acetyl-D-galactosamine biosynthesis I	1	110	Carbohydrates Biosynthesis	0.00121445	0.0958266	0.119032	0.238012
FUC-RHAMCAT-PWY	superpathway of fucose and rhamnose degradation	1	111	NA	0.0123147	0.0979918	0.252605	0.411066
FUCCAT-PWY	fucose degradation	1	112	Carbohydrates Degradation	0.0129301	0.0979918	0.886558	0.941329
PWY-5279	sulfite oxidation II	1	113	Inorganic Nutrients Metabolism	0.00764336	0.097438	0.717777	0.834426
PWY-5757	fosfomycin biosynthesis	1	114	Secondary Metabolites Biosynthesis	0.0048951	0.0979736	0.79864	0.892561
PWY-5026	indole-3-acetate biosynthesis V (bacteria and fungi)	1	115	Hormones Biosynthesis	0.0244103	0.0995554	0.490331	0.658571
GALLATE-DEGRADATION-I-PWY	gallate degradation II	1	116	Aromatic Compounds Degradation	0.0154033	0.0985013	0.822359	0.904711
ALANINE-SYN2-PWY	L-alanine biosynthesis II	1	117	Amino Acids Biosynthesis	0.00350583	0.0966294	0.778942	0.872253
PWY-4101	D-sorbitol degradation I	1	118	Secondary Metabolites Biosynthesis	0.00123077	0.0958505	0.287685	0.45872
GALACTCAT-PWY	D-galactonate degradation	1	119	Carboxylates Degradation; Secondary Metabolites Biosynthesis	0.0115431	0.0979918	0.0414898	0.113294
PWY-4861	UDP-alpha-D-galacturonate biosynthesis I (from UDP-D-glucuronate)	1	120	Carbohydrates Biosynthesis	0.00689277	0.0979693	0.43844	0.612673
PWY-5655	L-tryptophan degradation IX	1	121	Amino Acids Degradation	0.0187576	0.0992981	0.433989	0.602298
PWY-6505	L-tryptophan degradation XII (Geobacillus)	1	122	Amino Acids Degradation	0.019042	0.0994601	0.43273	0.601192
PWY0-1277	3-phenylpropanoate and 3-(3-hydroxyphenyl)propanoate degradation	1	123	Aromatic Compounds Degradation	0.0204103	0.0995013	0.448603	0.61764
PWY-5266	p-cymene degradation	1	124	Aromatic Compounds Degradation	0.0199744	0.0994537	0.46908	0.635221
PWY-5182	toluene degradation II (aerobic) (via 4-methylcatechol)	1	125	Aromatic Compounds Degradation	0.0216037	0.0996849	0.454711	0.624
PWY-5273	p-cumate degradation	1	126	Aromatic Compounds Degradation	0.0204662	0.0992493	0.462858	0.629981
12DICHLORETHDEG-PWY	1,2-dichloroethane degradation	1	127	Chlorinated Compounds Degradation	0.00951515	0.0979918	0.133721	0.25992
PWY-5921	glutaminyl-tRNA(gln) biosynthesis via transamidation	1	128	Aminoacyl-tRNA Charging	0.0183869	0.0984477	0.74358	0.849901
LACTOSECAT-PWY	lactose and galactose degradation I	1	129	Carbohydrates Degradation	0.00118881	0.0958025	0.0138247	0.0537091
PHOSPHONOTASE-PWY	2-aminoethylphosphonate degradation I	1	130	Inorganic Nutrients Metabolism	0.0141841	0.0980148	0.158187	0.292972
PWY0-1314	fructose degradation	1	131	Carbohydrates Degradation	0.00458042	0.0970378	0.847708	0.918097
ARABCAT-PWY	L-arabinose degradation I	1	132	Carbohydrates Degradation	0.0030979	0.0969403	0.184812	0.327527
LYXMET-PWY	L-lyxose degradation	1	133	Carbohydrates Degradation	0.00250816	0.0965418	0.0159473	0.0581958
ALACAT2-PWY	L-alanine degradation II (to D-lactate)	1	134	Amino Acids Degradation	0.0136457	0.0980146	0.00532411	0.0273238
PWY-6454	vancomycin resistance I	1	135	Cell Structures Biosynthesis	0.011958	0.0979918	0.00145348	0.00947372
RIBOKIN-PWY	ribose phosphorylation	1	136	Carbohydrates Degradation	0.00199068	0.095954	0.0028635	0.016763
PLPSAL-PWY	pyridoxal 5'-phosphate salvage I	1	137	Cofactors, Prosthetic Groups, Electron Carriers Biosynthesis	0.0177716	0.0979918	0.0324994	0.0947671
P183-PWY	catechol degradation to 2-hydroxypentadienoate I	2	138	Aromatic Compounds Degradation	0.00238928	0.0963648	0.547878	0.686162
PWY-5641	2-nitrotoluene degradation	2	139	Aromatic Compounds Degradation	0.00241026	0.0963502	0.538372	0.681624
PWY-6529	chlorate reduction	2	140	Respiration (anaerobic)	0.00313986	0.0964001	0.634012	0.751029
PWY-6530	perchlorate reduction	2	141	Respiration (anaerobic)	0.00310956	0.0965036	0.652433	0.766168
PWY-5670	epoxysqualene biosynthesis	2	142	Fatty Acids and Lipids Biosynthesis; Secondary Metabolites Biosynthesis	0.00230769	0.0961582	0.626506	0.743325
PWY-5875	staphyloxanthin biosynthesis	2	143	Secondary Metabolites Biosynthesis	0.00222611	0.0962523	0.65043	0.761865
TRPIAACAT-PWY	indole-3-acetate biosynthesis VI (bacteria)	2	144	Hormones Biosynthesis	0.0011655	0.0958025	0.410906	0.525186
PWY-5998	gamma-linolenate biosynthesis I (plants)	2	145	Fatty Acids and Lipids Biosynthesis	0.0206434	0.099934	0.655353	0.767781
PWY-6536	4-aminobutanoate degradation III	2	146	Amines and Polyamines Degradation	0.00815851	0.0979918	0.0318866	0.0950332
GLUCONSUPER-PWY	D-gluconate degradation	2	147	Carboxylates Degradation	0.0113217	0.0979918	0.00731457	0.0350726
PUTDEG-PWY	putrescine degradation I	2	148	Amines and Polyamines Degradation	0.00501399	0.0969505	0.0161478	0.0578412
LCYSDEG-PWY	L-cysteine degradation II	2	149	Amino Acids Degradation	0.00777156	0.0979525	0.749266	0.846321
HOMOCYSDEGR-PWY	L-cysteine biosynthesis III (from L-homocysteine)	2	150	Amino Acids Degradation; Amino Acids Biosynthesis	0.0082634	0.0979226	0.746409	0.84387
GLUT-REDOX-PWY	glutathione-glutaredoxin redox reactions	2	151	Cofactors, Prosthetic Groups, Electron Carriers Biosynthesis	0.0126713	0.0982151	0.114803	0.228501
PWY-3602	L-carnitine degradation II	2	152	Amines and Polyamines Degradation	0.0103776	0.0979128	0.702211	0.815395
PWY-3621	gamma-butyrobetaine degradation	2	153	Amines and Polyamines Degradation	0.0115478	0.0979612	0.701815	0.810394
PWY-5704	urea degradation II	2	154	Amines and Polyamines Degradation	0.0109883	0.0980407	0.00743428	0.0348544
PWY-6535	4-aminobutanoate degradation I	2	155	Amines and Polyamines Degradation	0.00120047	0.0958025	0.00237942	0.0148683
PWY-6537	4-aminobutanoate degradation II	2	156	Amines and Polyamines Degradation	0.00392308	0.0970388	0.0749114	0.171326
4AMINOBUTMETAB-PWY	superpathway of 4-aminobutanoate degradation	2	157	Amines and Polyamines Degradation	0.0128974	0.0985683	0.0770475	0.17399
PWY0-1313	acetate conversion to acetyl-CoA	3	158	Carboxylates Degradation	0.0199044	0.0985761	5.40581e-05	0.000689868
PWY-5849	menaquinol-6 biosynthesis	3	159	Cofactors, Prosthetic Groups, Electron Carriers Biosynthesis	0.0136713	0.0980169	3.00752e-05	0.00046485
MENAQUINONESYN-PWY	menaquinol-8 biosynthesis	3	160	Cofactors, Prosthetic Groups, Electron Carriers Biosynthesis	0.0136876	0.0980099	3.00158e-05	0.000464406
PWY-5844	menaquinol-9 biosynthesis	3	161	Cofactors, Prosthetic Groups, Electron Carriers Biosynthesis	0.0137995	0.0980099	3.00158e-05	0.000464295
PWY-5669	phosphatidylethanolamine biosynthesis I	3	162	Fatty Acids and Lipids Biosynthesis	0.00829837	0.0979918	2.20215e-05	0.000461226
PWY-5155	beta-alanine biosynthesis III	3	163	Amino Acids Biosynthesis	0.0207552	0.0983984	2.98374e-05	0.000463293
PWY0-1299	arginine dependent acid resistance	3	164	Acid Resistance	0.0222145	0.0984896	2.98374e-05	0.000463056
PWY0-1329	succinate to cytochrome bo oxidase electron transfer	3	165	Electron Transfer; Respiration (aerobic)	0.0160956	0.0980529	3.38197e-05	0.000495384
PWY0-1353	succinate to cytochrome bd oxidase electron transfer	3	166	Electron Transfer; Respiration (aerobic)	0.0158788	0.0980546	3.34631e-05	0.000491637
PWY-1269	CMP-3-deoxy-D-manno-octulosonate biosynthesis	3	167	Carbohydrates Biosynthesis	0.0193566	0.0988122	3.02535e-05	0.000465663
P283-PWY	hydrogen oxidation I (aerobic)	3	168	Chemoautotrophic Energy Metabolism	0.0218881	0.0989952	3.10856e-05	0.00047214
PWY-6467	Kdo transfer to lipid IVA III (Chlamydia)	3	169	Cell Structures Biosynthesis	0.0218415	0.0988347	3.24824e-05	0.000483625
KDOSYN-PWY	Kdo transfer to lipid IVA I	3	170	Cell Structures Biosynthesis	0.0221235	0.0989895	3.28985e-05	0.000486738
PWY0-1352	nitrate reduction VIII (dissimilatory)	3	171	Electron Transfer; Respiration (anaerobic); Inorganic Nutrients Metabolism	0.0216014	0.0987337	3.1888e-05	0.000478322
PWY0-1348	NADH to dimethyl sulfoxide electron transfer	3	172	Electron Transfer; Respiration (anaerobic)	0.0216294	0.098719	3.20366e-05	0.000479394
PWY0-1336	NADH to fumarate electron transfer	3	173	Electron Transfer; Respiration (anaerobic)	0.0217063	0.0987653	3.2423e-05	0.000482113
PWY0-1347	NADH to trimethylamine N-oxide electron transfer	3	174	Electron Transfer; Respiration (anaerobic)	0.0218345	0.0988428	3.2423e-05	0.000482543

## Sheet: hGene vs. mPWY Corr.
# This tab gives results of correlation analysis between host liver gene expression and inferred microbial pathway gene abundance (predicted with the default reference catalog). Only significant correlations (FDR < 0.1) are included here. Column names are explained below.
# Gene.Symbol: Official symbols of host genes
# MetaCyc.ID: Official IDs of MetaCyc-curated microbial pathways
# Pathway.Name: Names of the MetaCyc microbial pathways
# rho: Spearman's correlation coefficient
# pval: P-value of the correlation test
# FDR: False discovery rate of the correlation test, estimated using the Benjamini-Hochberg procedure
# partial.rho: Coefficient of the partial correlation controlling the effect of the housing conditions (i.e., experimental groups)
# partial.pval: P-value of the partial correlation test, controlling the effect of the housing conditions (i.e., experimental groups)
# partial.FDR: Benjamini-Hochberg false discovery rate of the partial correlation controlling the effect of the housing conditions (i.e., experimental groups)
#
Gene.Symbol	MetaCyc.ID	Pathway.Name	rho	pval	FDR	partial.rho	partial.pval	partial.FDR
Msr1	12DICHLORETHDEG-PWY	1,2-dichloroethane degradation	-0.902941	0	0	-0.835294	5.24e-05	0.0191947
Igkv14-126	12DICHLORETHDEG-PWY	1,2-dichloroethane degradation	-0.897059	0	0	-0.670588	0.00567306	0.13275
Ngb	12DICHLORETHDEG-PWY	1,2-dichloroethane degradation	-0.885294	0	0	-0.688235	0.00421047	0.13275
Scimp	12DICHLORETHDEG-PWY	1,2-dichloroethane degradation	-0.882353	0	0	-0.714706	0.00258843	0.11648
Lama1	12DICHLORETHDEG-PWY	1,2-dichloroethane degradation	-0.879412	0	0	-0.526471	0.0384919	0.220503
Adamdec1	12DICHLORETHDEG-PWY	1,2-dichloroethane degradation	-0.873529	0	0	-0.55	0.0295778	0.20847
Akr1b8	12DICHLORETHDEG-PWY	1,2-dichloroethane degradation	-0.873529	0	0	-0.738235	0.00159838	0.0935053
Serpinb6a	12DICHLORETHDEG-PWY	1,2-dichloroethane degradation	-0.870588	0	0	-0.5	0.0508524	0.220503
Angptl6	12DICHLORETHDEG-PWY	1,2-dichloroethane degradation	-0.855882	0	0	-0.335294	0.204176	0.29586
Cdc42ep2	12DICHLORETHDEG-PWY	1,2-dichloroethane degradation	-0.855882	0	0	-0.535294	0.0349351	0.220503
Gm7476	12DICHLORETHDEG-PWY	1,2-dichloroethane degradation	-0.852941	0	0	-0.438235	0.091253	0.240464
Mrc1	12DICHLORETHDEG-PWY	1,2-dichloroethane degradation	-0.852941	0	0	-0.508824	0.0464374	0.220503
Csf1r	12DICHLORETHDEG-PWY	1,2-dichloroethane degradation	-0.847059	1.02e-05	0.0058953	-0.570588	0.0231764	0.201016
Esam	12DICHLORETHDEG-PWY	1,2-dichloroethane degradation	-0.847059	1.02e-05	0.0058953	-0.685294	0.00443088	0.13275
Rab31	12DICHLORETHDEG-PWY	1,2-dichloroethane degradation	-0.847059	1.02e-05	0.0058953	-0.417647	0.108896	0.247876
Gdf2	12DICHLORETHDEG-PWY	1,2-dichloroethane degradation	-0.844118	1.93e-05	0.0108085	-0.414706	0.111604	0.248245
Gm20498	12DICHLORETHDEG-PWY	1,2-dichloroethane degradation	-0.841176	2.93e-05	0.0155066	-0.544118	0.031638	0.210321
Eng	12DICHLORETHDEG-PWY	1,2-dichloroethane degradation	-0.838235	4.04e-05	0.0187288	-0.564706	0.0248823	0.201016
Hlx	12DICHLORETHDEG-PWY	1,2-dichloroethane degradation	-0.838235	4.04e-05	0.0187288	-0.164706	0.541224	0.553524
Pecam1	12DICHLORETHDEG-PWY	1,2-dichloroethane degradation	-0.838235	4.04e-05	0.0187288	-0.588235	0.018602	0.201016
Gm8752	12DICHLORETHDEG-PWY	1,2-dichloroethane degradation	-0.835294	5.24e-05	0.0221676	-0.694118	0.00379552	0.13275
Guca1a	12DICHLORETHDEG-PWY	1,2-dichloroethane degradation	-0.835294	5.24e-05	0.0221676	-0.588235	0.018602	0.201016
P2ry12	12DICHLORETHDEG-PWY	1,2-dichloroethane degradation	-0.835294	5.24e-05	0.0221676	-0.758824	0.000996088	0.0798394
App	12DICHLORETHDEG-PWY	1,2-dichloroethane degradation	-0.832353	6.56e-05	0.0260085	-0.226471	0.397628	0.423702
Tmem198	12DICHLORETHDEG-PWY	1,2-dichloroethane degradation	-0.832353	6.56e-05	0.0260085	-0.420588	0.106235	0.2476
Trav4d-4	12DICHLORETHDEG-PWY	1,2-dichloroethane degradation	-0.832353	6.56e-05	0.0260085	-0.517647	0.0423216	0.220503
Art3	12DICHLORETHDEG-PWY	1,2-dichloroethane degradation	-0.826471	9.56e-05	0.0336794	-0.344118	0.191942	0.293942
Fcgr3	12DICHLORETHDEG-PWY	1,2-dichloroethane degradation	-0.826471	9.56e-05	0.0336794	-0.526471	0.0384919	0.220503
Bmp2	12DICHLORETHDEG-PWY	1,2-dichloroethane degradation	-0.823529	0.000112526	0.0356783	-0.488235	0.0572279	0.223189
Cd38	12DICHLORETHDEG-PWY	1,2-dichloroethane degradation	-0.823529	0.000112526	0.0356783	-0.623529	0.0115885	0.201016
Gm18646	12DICHLORETHDEG-PWY	1,2-dichloroethane degradation	-0.823529	0.000112526	0.0356783	-0.5	0.0508524	0.220503
Slc43a3	12DICHLORETHDEG-PWY	1,2-dichloroethane degradation	-0.823529	0.000112526	0.0356783	-0.508824	0.0464374	0.220503
Sdc3	12DICHLORETHDEG-PWY	1,2-dichloroethane degradation	-0.817647	0.000150617	0.0454816	-0.667647	0.00595149	0.133909
Rps12-ps19	12DICHLORETHDEG-PWY	1,2-dichloroethane degradation	-0.814706	0.000171935	0.0481013	-0.579412	0.0207906	0.201016
Tmed5	12DICHLORETHDEG-PWY	1,2-dichloroethane degradation	-0.814706	0.000171935	0.0481013	-0.529412	0.0372766	0.220503
Ubb	12DICHLORETHDEG-PWY	1,2-dichloroethane degradation	-0.814706	0.000171935	0.0481013	-0.752941	0.00114685	0.0798394
Itpripl2	12DICHLORETHDEG-PWY	1,2-dichloroethane degradation	-0.811765	0.000194873	0.0522151	-0.45	0.0821669	0.234476
Klf2	12DICHLORETHDEG-PWY	1,2-dichloroethane degradation	-0.811765	0.000194873	0.0522151	-0.673529	0.00540501	0.13275
Ndn	12DICHLORETHDEG-PWY	1,2-dichloroethane degradation	-0.811765	0.000194873	0.0522151	-0.570588	0.0231764	0.201016
Clec4f	12DICHLORETHDEG-PWY	1,2-dichloroethane degradation	-0.808824	0.000219517	0.054235	-0.564706	0.0248823	0.201016
Maf	12DICHLORETHDEG-PWY	1,2-dichloroethane degradation	-0.808824	0.000219517	0.054235	-0.570588	0.0231764	0.201016
Psme1	12DICHLORETHDEG-PWY	1,2-dichloroethane degradation	-0.808824	0.000219517	0.054235	-0.323529	0.221281	0.29896
Kcnk13	12DICHLORETHDEG-PWY	1,2-dichloroethane degradation	-0.805882	0.000245953	0.0563735	-0.458824	0.0758051	0.234476
Ehd3	12DICHLORETHDEG-PWY	1,2-dichloroethane degradation	-0.802941	0.00027427	0.0567142	-0.408824	0.117166	0.24878
Galnt12	12DICHLORETHDEG-PWY	1,2-dichloroethane degradation	-0.802941	0.00027427	0.0567142	-0.676471	0.00514705	0.13275
Oxct1	12DICHLORETHDEG-PWY	1,2-dichloroethane degradation	-0.802941	0.00027427	0.0567142	-0.567647	0.0240175	0.201016
Ust	12DICHLORETHDEG-PWY	1,2-dichloroethane degradation	-0.802941	0.00027427	0.0567142	-0.288235	0.278126	0.338261
Cdh5	12DICHLORETHDEG-PWY	1,2-dichloroethane degradation	-0.8	0.000304561	0.058525	-0.658824	0.0068521	0.148462
Gls	12DICHLORETHDEG-PWY	1,2-dichloroethane degradation	-0.8	0.000304561	0.058525	-0.597059	0.0165987	0.201016
Gm10136	12DICHLORETHDEG-PWY	1,2-dichloroethane degradation	-0.8	0.000304561	0.058525	-0.335294	0.204176	0.29586
Kctd10	12DICHLORETHDEG-PWY	1,2-dichloroethane degradation	-0.8	0.000304561	0.058525	-0.497059	0.052393	0.220503
Lipt2	12DICHLORETHDEG-PWY	1,2-dichloroethane degradation	-0.8	0.000304561	0.058525	-0.391176	0.135043	0.259017
Mab21l2	12DICHLORETHDEG-PWY	1,2-dichloroethane degradation	-0.797059	0.000336923	0.0610441	-0.514706	0.0436611	0.220503
Rcn1	12DICHLORETHDEG-PWY	1,2-dichloroethane degradation	-0.797059	0.000336923	0.0610441	-0.497059	0.052393	0.220503
Slc16a9	12DICHLORETHDEG-PWY	1,2-dichloroethane degradation	-0.797059	0.000336923	0.0610441	-0.647059	0.00821691	0.165755
Tmem88	12DICHLORETHDEG-PWY	1,2-dichloroethane degradation	-0.797059	0.000336923	0.0610441	-0.3	0.25825	0.325596
Hspa1a	12DICHLORETHDEG-PWY	1,2-dichloroethane degradation	-0.794118	0.000371456	0.0630944	-0.373529	0.154768	0.271075
Neurl1a	12DICHLORETHDEG-PWY	1,2-dichloroethane degradation	-0.794118	0.000371456	0.0630944	-0.347059	0.187976	0.293243
Phactr2	12DICHLORETHDEG-PWY	1,2-dichloroethane degradation	-0.794118	0.000371456	0.0630944	-0.394118	0.131937	0.255574
Pilrb1	12DICHLORETHDEG-PWY	1,2-dichloroethane degradation	-0.794118	0.000371456	0.0630944	-0.497059	0.052393	0.220503
Ppp6c	12DICHLORETHDEG-PWY	1,2-dichloroethane degradation	-0.794118	0.000371456	0.0630944	-0.564706	0.0248823	0.201016
Crtap	12DICHLORETHDEG-PWY	1,2-dichloroethane degradation	-0.791176	0.000408261	0.0663826	-0.576471	0.0215634	0.201016
Gimap4	12DICHLORETHDEG-PWY	1,2-dichloroethane degradation	-0.791176	0.000408261	0.0663826	-0.511765	0.0450328	0.220503
Srgn	12DICHLORETHDEG-PWY	1,2-dichloroethane degradation	-0.791176	0.000408261	0.0663826	-0.626471	0.0111158	0.201016
Aldh3b2	12DICHLORETHDEG-PWY	1,2-dichloroethane degradation	-0.788235	0.000447446	0.069205	-0.726471	0.00204771	0.108901
C1qtnf1	12DICHLORETHDEG-PWY	1,2-dichloroethane degradation	-0.788235	0.000447446	0.069205	-0.382353	0.14467	0.267191
Chst7	12DICHLORETHDEG-PWY	1,2-dichloroethane degradation	-0.788235	0.000447446	0.069205	-0.414706	0.111604	0.248245
Fam171a1	12DICHLORETHDEG-PWY	1,2-dichloroethane degradation	-0.788235	0.000447446	0.069205	-0.273529	0.304279	0.35672
Rhob	12DICHLORETHDEG-PWY	1,2-dichloroethane degradation	-0.788235	0.000447446	0.069205	-0.364706	0.165346	0.278754
Art4	12DICHLORETHDEG-PWY	1,2-dichloroethane degradation	-0.785294	0.000489119	0.071577	-0.544118	0.031638	0.210321
Dyx1c1	12DICHLORETHDEG-PWY	1,2-dichloroethane degradation	-0.785294	0.000489119	0.071577	-0.294118	0.268072	0.330152
Snu13	12DICHLORETHDEG-PWY	1,2-dichloroethane degradation	-0.785294	0.000489119	0.071577	-0.264706	0.320666	0.368546
Tspan5	12DICHLORETHDEG-PWY	1,2-dichloroethane degradation	-0.785294	0.000489119	0.071577	-0.455882	0.0778835	0.234476
Erg	12DICHLORETHDEG-PWY	1,2-dichloroethane degradation	-0.782353	0.000533395	0.0730022	-0.317647	0.230177	0.304646
Gm19056	12DICHLORETHDEG-PWY	1,2-dichloroethane degradation	-0.782353	0.000533395	0.0730022	-0.514706	0.0436611	0.220503
H2-DMa	12DICHLORETHDEG-PWY	1,2-dichloroethane degradation	-0.782353	0.000533395	0.0730022	-0.561765	0.0257713	0.201016
Impa2	12DICHLORETHDEG-PWY	1,2-dichloroethane degradation	-0.782353	0.000533395	0.0730022	-0.291176	0.27307	0.334196
Sh3tc2	12DICHLORETHDEG-PWY	1,2-dichloroethane degradation	-0.782353	0.000533395	0.0730022	-0.555882	0.0276235	0.204553
Clec4a1	12DICHLORETHDEG-PWY	1,2-dichloroethane degradation	-0.779412	0.00058039	0.0731214	-0.758824	0.000996088	0.0798394
Dnase1l3	12DICHLORETHDEG-PWY	1,2-dichloroethane degradation	-0.779412	0.00058039	0.0731214	-0.467647	0.0698174	0.229437
Fitm2	12DICHLORETHDEG-PWY	1,2-dichloroethane degradation	-0.779412	0.00058039	0.0731214	-0.341176	0.195963	0.29586
Hgf	12DICHLORETHDEG-PWY	1,2-dichloroethane degradation	-0.779412	0.00058039	0.0731214	-0.564706	0.0248823	0.201016
Sh3glb1	12DICHLORETHDEG-PWY	1,2-dichloroethane degradation	-0.779412	0.00058039	0.0731214	-0.452941	0.0800039	0.234476
Col14a1	12DICHLORETHDEG-PWY	1,2-dichloroethane degradation	-0.776471	0.000630224	0.0749336	-0.461765	0.0737682	0.232013
Prokr1	12DICHLORETHDEG-PWY	1,2-dichloroethane degradation	-0.776471	0.000630224	0.0749336	-0.508824	0.0464374	0.220503
Rras2	12DICHLORETHDEG-PWY	1,2-dichloroethane degradation	-0.776471	0.000630224	0.0749336	-0.455882	0.0778835	0.234476
Stab1	12DICHLORETHDEG-PWY	1,2-dichloroethane degradation	-0.776471	0.000630224	0.0749336	-0.461765	0.0737682	0.232013
Vipr1	12DICHLORETHDEG-PWY	1,2-dichloroethane degradation	-0.776471	0.000630224	0.0749336	-0.305882	0.248661	0.316232
Vopp1	12DICHLORETHDEG-PWY	1,2-dichloroethane degradation	-0.776471	0.000630224	0.0749336	-0.488235	0.0572279	0.223189
Eif2b1	12DICHLORETHDEG-PWY	1,2-dichloroethane degradation	-0.773529	0.000683022	0.0759872	-0.494118	0.0539687	0.222336
Gm10131	12DICHLORETHDEG-PWY	1,2-dichloroethane degradation	-0.773529	0.000683022	0.0759872	-0.535294	0.0349351	0.220503
Ppic	12DICHLORETHDEG-PWY	1,2-dichloroethane degradation	-0.773529	0.000683022	0.0759872	-0.291176	0.27307	0.334196
Spire1	12DICHLORETHDEG-PWY	1,2-dichloroethane degradation	-0.773529	0.000683022	0.0759872	-0.691176	0.00399877	0.13275
Stk17b	12DICHLORETHDEG-PWY	1,2-dichloroethane degradation	-0.773529	0.000683022	0.0759872	-0.308824	0.243953	0.312967
Tnfaip1	12DICHLORETHDEG-PWY	1,2-dichloroethane degradation	-0.773529	0.000683022	0.0759872	-0.441176	0.0889154	0.239703
Dact3	12DICHLORETHDEG-PWY	1,2-dichloroethane degradation	-0.770588	0.000738912	0.0780948	-0.379412	0.147983	0.267191
Gm12751	12DICHLORETHDEG-PWY	1,2-dichloroethane degradation	-0.770588	0.000738912	0.0780948	-0.335294	0.204176	0.29586
Kctd12	12DICHLORETHDEG-PWY	1,2-dichloroethane degradation	-0.770588	0.000738912	0.0780948	-0.388235	0.1382	0.261641
Pitpna	12DICHLORETHDEG-PWY	1,2-dichloroethane degradation	-0.770588	0.000738912	0.0780948	-0.552941	0.0285876	0.20847
Ube3a	12DICHLORETHDEG-PWY	1,2-dichloroethane degradation	-0.770588	0.000738912	0.0780948	-0.185294	0.490874	0.506457
Cpa3	12DICHLORETHDEG-PWY	1,2-dichloroethane degradation	-0.767647	0.000798026	0.0803261	-0.464706	0.0717725	0.229437
Gm12178	12DICHLORETHDEG-PWY	1,2-dichloroethane degradation	-0.767647	0.000798026	0.0803261	-0.544118	0.031638	0.210321
Msrb3	12DICHLORETHDEG-PWY	1,2-dichloroethane degradation	-0.767647	0.000798026	0.0803261	-0.267647	0.315146	0.364349
Nap1l1	12DICHLORETHDEG-PWY	1,2-dichloroethane degradation	-0.767647	0.000798026	0.0803261	-0.602941	0.0153605	0.201016
Pon3	12DICHLORETHDEG-PWY	1,2-dichloroethane degradation	-0.767647	0.000798026	0.0803261	-0.488235	0.0572279	0.223189
Ppp1r9b	12DICHLORETHDEG-PWY	1,2-dichloroethane degradation	-0.767647	0.000798026	0.0803261	-0.5	0.0508524	0.220503
Abca9	12DICHLORETHDEG-PWY	1,2-dichloroethane degradation	-0.764706	0.000860499	0.0826774	-0.623529	0.0115885	0.201016
Aip	12DICHLORETHDEG-PWY	1,2-dichloroethane degradation	-0.764706	0.000860499	0.0826774	-0.505882	0.0478751	0.220503
Arpc3	12DICHLORETHDEG-PWY	1,2-dichloroethane degradation	-0.764706	0.000860499	0.0826774	-0.338235	0.200041	0.29586
Ppm1f	12DICHLORETHDEG-PWY	1,2-dichloroethane degradation	-0.764706	0.000860499	0.0826774	-0.35	0.184066	0.289459
Siae	12DICHLORETHDEG-PWY	1,2-dichloroethane degradation	-0.764706	0.000860499	0.0826774	-0.326471	0.216919	0.297882
Bmp10	12DICHLORETHDEG-PWY	1,2-dichloroethane degradation	-0.761765	0.000926472	0.0855592	-0.491176	0.0555802	0.222702
C130050O18Rik	12DICHLORETHDEG-PWY	1,2-dichloroethane degradation	-0.761765	0.000926472	0.0855592	-0.547059	0.0305944	0.210321
Cd74	12DICHLORETHDEG-PWY	1,2-dichloroethane degradation	-0.761765	0.000926472	0.0855592	-0.358824	0.17267	0.282946
Extl3	12DICHLORETHDEG-PWY	1,2-dichloroethane degradation	-0.761765	0.000926472	0.0855592	-0.411765	0.114361	0.24878
Plk3	12DICHLORETHDEG-PWY	1,2-dichloroethane degradation	-0.761765	0.000926472	0.0855592	-0.405882	0.120021	0.24878
Ramp3	12DICHLORETHDEG-PWY	1,2-dichloroethane degradation	-0.761765	0.000926472	0.0855592	-0.297059	0.263132	0.326128
Calhm2	12DICHLORETHDEG-PWY	1,2-dichloroethane degradation	-0.758824	0.000996088	0.0857447	-0.514706	0.0436611	0.220503
Dnajc9	12DICHLORETHDEG-PWY	1,2-dichloroethane degradation	-0.758824	0.000996088	0.0857447	-0.429412	0.0985365	0.246341
Fbxo10	12DICHLORETHDEG-PWY	1,2-dichloroethane degradation	-0.758824	0.000996088	0.0857447	-0.0852941	0.75456	0.755852
Glg1	12DICHLORETHDEG-PWY	1,2-dichloroethane degradation	-0.758824	0.000996088	0.0857447	-0.461765	0.0737682	0.232013
Pin4	12DICHLORETHDEG-PWY	1,2-dichloroethane degradation	-0.758824	0.000996088	0.0857447	-0.523529	0.0397375	0.220503
Podxl	12DICHLORETHDEG-PWY	1,2-dichloroethane degradation	-0.758824	0.000996088	0.0857447	-0.441176	0.0889154	0.239703
Tlr11	12DICHLORETHDEG-PWY	1,2-dichloroethane degradation	-0.758824	0.000996088	0.0857447	-0.502941	0.0493467	0.220503
Wnt9a	12DICHLORETHDEG-PWY	1,2-dichloroethane degradation	-0.758824	0.000996088	0.0857447	-0.208824	0.436322	0.453372
Bcap31	12DICHLORETHDEG-PWY	1,2-dichloroethane degradation	-0.755882	0.0010695	0.0865779	-0.291176	0.27307	0.334196
Degs2	12DICHLORETHDEG-PWY	1,2-dichloroethane degradation	-0.755882	0.0010695	0.0865779	-0.0823529	0.762929	0.762929
Fbxl5	12DICHLORETHDEG-PWY	1,2-dichloroethane degradation	-0.755882	0.0010695	0.0865779	-0.523529	0.0397375	0.220503
Gucy1b1	12DICHLORETHDEG-PWY	1,2-dichloroethane degradation	-0.755882	0.0010695	0.0865779	-0.270588	0.309683	0.360886
Igfbp7	12DICHLORETHDEG-PWY	1,2-dichloroethane degradation	-0.755882	0.0010695	0.0865779	-0.482353	0.060634	0.22486
Ostf1	12DICHLORETHDEG-PWY	1,2-dichloroethane degradation	-0.755882	0.0010695	0.0865779	-0.347059	0.187976	0.293243
Slc16a5	12DICHLORETHDEG-PWY	1,2-dichloroethane degradation	-0.755882	0.0010695	0.0865779	-0.205882	0.442959	0.459452
Xcl1	12DICHLORETHDEG-PWY	1,2-dichloroethane degradation	-0.755882	0.0010695	0.0865779	-0.441176	0.0889154	0.239703
Aldoa	12DICHLORETHDEG-PWY	1,2-dichloroethane degradation	-0.752941	0.00114685	0.0865779	-0.332353	0.208367	0.29586
Colec10	12DICHLORETHDEG-PWY	1,2-dichloroethane degradation	-0.752941	0.00114685	0.0865779	-0.441176	0.0889154	0.239703
Cyba	12DICHLORETHDEG-PWY	1,2-dichloroethane degradation	-0.752941	0.00114685	0.0865779	-0.520588	0.0410139	0.220503
Fam129a	12DICHLORETHDEG-PWY	1,2-dichloroethane degradation	-0.752941	0.00114685	0.0865779	-0.567647	0.0240175	0.201016
Gm4366	12DICHLORETHDEG-PWY	1,2-dichloroethane degradation	-0.752941	0.00114685	0.0865779	-0.473529	0.066027	0.225882
Itgb2	12DICHLORETHDEG-PWY	1,2-dichloroethane degradation	-0.752941	0.00114685	0.0865779	-0.6	0.0159701	0.201016
Minos1	12DICHLORETHDEG-PWY	1,2-dichloroethane degradation	-0.752941	0.00114685	0.0865779	-0.244118	0.360918	0.396129
Mrps17	12DICHLORETHDEG-PWY	1,2-dichloroethane degradation	-0.752941	0.00114685	0.0865779	-0.4	0.125879	0.24878
Psap	12DICHLORETHDEG-PWY	1,2-dichloroethane degradation	-0.752941	0.00114685	0.0865779	-0.508824	0.0464374	0.220503
Tcn2	12DICHLORETHDEG-PWY	1,2-dichloroethane degradation	-0.752941	0.00114685	0.0865779	-0.344118	0.191942	0.293942
Ahnak2	12DICHLORETHDEG-PWY	1,2-dichloroethane degradation	-0.75	0.0012283	0.0867977	-0.332353	0.208367	0.29586
Hsdl2	12DICHLORETHDEG-PWY	1,2-dichloroethane degradation	-0.75	0.0012283	0.0867977	-0.505882	0.0478751	0.220503
Phb	12DICHLORETHDEG-PWY	1,2-dichloroethane degradation	-0.75	0.0012283	0.0867977	-0.238235	0.372931	0.403261
Rpl6l	12DICHLORETHDEG-PWY	1,2-dichloroethane degradation	-0.75	0.0012283	0.0867977	-0.376471	0.151349	0.2683
Sdcbp	12DICHLORETHDEG-PWY	1,2-dichloroethane degradation	-0.75	0.0012283	0.0867977	-0.426471	0.101056	0.247355
Spry1	12DICHLORETHDEG-PWY	1,2-dichloroethane degradation	-0.75	0.0012283	0.0867977	-0.382353	0.14467	0.267191
Col1a2	12DICHLORETHDEG-PWY	1,2-dichloroethane degradation	-0.747059	0.00131401	0.0867977	-0.314706	0.234712	0.307862
Dchs1	12DICHLORETHDEG-PWY	1,2-dichloroethane degradation	-0.747059	0.00131401	0.0867977	-0.45	0.0821669	0.234476
Eif1b	12DICHLORETHDEG-PWY	1,2-dichloroethane degradation	-0.747059	0.00131401	0.0867977	-0.4	0.125879	0.24878
Gm3379	12DICHLORETHDEG-PWY	1,2-dichloroethane degradation	-0.747059	0.00131401	0.0867977	-0.432353	0.0960631	0.245401
Gm4995	12DICHLORETHDEG-PWY	1,2-dichloroethane degradation	-0.747059	0.00131401	0.0867977	-0.408824	0.117166	0.24878
Lhfp	12DICHLORETHDEG-PWY	1,2-dichloroethane degradation	-0.747059	0.00131401	0.0867977	-0.479412	0.0623933	0.22486
Lmbrd1	12DICHLORETHDEG-PWY	1,2-dichloroethane degradation	-0.747059	0.00131401	0.0867977	-0.447059	0.0843728	0.237298
Rcn3	12DICHLORETHDEG-PWY	1,2-dichloroethane degradation	-0.747059	0.00131401	0.0867977	-0.564706	0.0248823	0.201016
Rhoq	12DICHLORETHDEG-PWY	1,2-dichloroethane degradation	-0.747059	0.00131401	0.0867977	-0.397059	0.128883	0.253008
Trbv15	12DICHLORETHDEG-PWY	1,2-dichloroethane degradation	-0.747059	0.00131401	0.0867977	-0.517647	0.0423216	0.220503
Acot2	12DICHLORETHDEG-PWY	1,2-dichloroethane degradation	-0.744118	0.00140415	0.0878701	-0.411765	0.114361	0.24878
Cd300c2	12DICHLORETHDEG-PWY	1,2-dichloroethane degradation	-0.744118	0.00140415	0.0878701	-0.423529	0.103622	0.2476
Cpz	12DICHLORETHDEG-PWY	1,2-dichloroethane degradation	-0.744118	0.00140415	0.0878701	-0.438235	0.091253	0.240464
Fam102b	12DICHLORETHDEG-PWY	1,2-dichloroethane degradation	-0.744118	0.00140415	0.0878701	-0.247059	0.354996	0.391098
Serinc3	12DICHLORETHDEG-PWY	1,2-dichloroethane degradation	-0.744118	0.00140415	0.0878701	-0.585294	0.0193103	0.201016
Bex1	12DICHLORETHDEG-PWY	1,2-dichloroethane degradation	-0.741176	0.00149888	0.0893878	-0.379412	0.147983	0.267191
Fam117b	12DICHLORETHDEG-PWY	1,2-dichloroethane degradation	-0.741176	0.00149888	0.0893878	-0.476471	0.0641908	0.22486
Mpc1-ps	12DICHLORETHDEG-PWY	1,2-dichloroethane degradation	-0.741176	0.00149888	0.0893878	-0.417647	0.108896	0.247876
Sypl	12DICHLORETHDEG-PWY	1,2-dichloroethane degradation	-0.741176	0.00149888	0.0893878	-0.5	0.0508524	0.220503
Ubc	12DICHLORETHDEG-PWY	1,2-dichloroethane degradation	-0.741176	0.00149888	0.0893878	-0.547059	0.0305944	0.210321
Ucp2	12DICHLORETHDEG-PWY	1,2-dichloroethane degradation	-0.741176	0.00149888	0.0893878	-0.561765	0.0257713	0.201016
Ednrb	12DICHLORETHDEG-PWY	1,2-dichloroethane degradation	-0.738235	0.00159838	0.0918659	-0.561765	0.0257713	0.201016
Gmfg	12DICHLORETHDEG-PWY	1,2-dichloroethane degradation	-0.738235	0.00159838	0.0918659	-0.414706	0.111604	0.248245
Pirb	12DICHLORETHDEG-PWY	1,2-dichloroethane degradation	-0.738235	0.00159838	0.0918659	-0.694118	0.00379552	0.13275
Rab39	12DICHLORETHDEG-PWY	1,2-dichloroethane degradation	-0.738235	0.00159838	0.0918659	-0.520588	0.0410139	0.220503
Raly	12DICHLORETHDEG-PWY	1,2-dichloroethane degradation	-0.738235	0.00159838	0.0918659	-0.376471	0.151349	0.2683
Cfap43	12DICHLORETHDEG-PWY	1,2-dichloroethane degradation	-0.735294	0.00170283	0.0938975	-0.5	0.0508524	0.220503
Ctss	12DICHLORETHDEG-PWY	1,2-dichloroethane degradation	-0.735294	0.00170283	0.0938975	-0.511765	0.0450328	0.220503
Cxcr6	12DICHLORETHDEG-PWY	1,2-dichloroethane degradation	-0.735294	0.00170283	0.0938975	-0.432353	0.0960631	0.245401
Fam221b	12DICHLORETHDEG-PWY	1,2-dichloroethane degradation	-0.735294	0.00170283	0.0938975	-0.164706	0.541224	0.553524
H2-Ab1	12DICHLORETHDEG-PWY	1,2-dichloroethane degradation	-0.735294	0.00170283	0.0938975	-0.326471	0.216919	0.297882
Rgs5	12DICHLORETHDEG-PWY	1,2-dichloroethane degradation	-0.735294	0.00170283	0.0938975	-0.467647	0.0698174	0.229437
Slc36a4	12DICHLORETHDEG-PWY	1,2-dichloroethane degradation	-0.735294	0.00170283	0.0938975	-0.279412	0.293643	0.34986
Tax1bp3	12DICHLORETHDEG-PWY	1,2-dichloroethane degradation	-0.735294	0.00170283	0.0938975	-0.285294	0.28324	0.34164
Abi3bp	12DICHLORETHDEG-PWY	1,2-dichloroethane degradation	-0.732353	0.00181241	0.0947417	-0.397059	0.128883	0.253008
Acadl	12DICHLORETHDEG-PWY	1,2-dichloroethane degradation	-0.732353	0.00181241	0.0947417	-0.258824	0.33188	0.374807
Ada	12DICHLORETHDEG-PWY	1,2-dichloroethane degradation	-0.732353	0.00181241	0.0947417	-0.379412	0.147983	0.267191
Ccl24	12DICHLORETHDEG-PWY	1,2-dichloroethane degradation	-0.732353	0.00181241	0.0947417	-0.308824	0.243953	0.312967
Cdk2ap1	12DICHLORETHDEG-PWY	1,2-dichloroethane degradation	-0.732353	0.00181241	0.0947417	-0.258824	0.33188	0.374807
Cst3	12DICHLORETHDEG-PWY	1,2-dichloroethane degradation	-0.732353	0.00181241	0.0947417	-0.320588	0.225701	0.302832
Gm14548	12DICHLORETHDEG-PWY	1,2-dichloroethane degradation	-0.732353	0.00181241	0.0947417	-0.588235	0.018602	0.201016
Heph	12DICHLORETHDEG-PWY	1,2-dichloroethane degradation	-0.732353	0.00181241	0.0947417	-0.479412	0.0623933	0.22486
Lair1	12DICHLORETHDEG-PWY	1,2-dichloroethane degradation	-0.732353	0.00181241	0.0947417	-0.708824	0.0028972	0.121061
Map1lc3b	12DICHLORETHDEG-PWY	1,2-dichloroethane degradation	-0.732353	0.00181241	0.0947417	-0.208824	0.436322	0.453372
Trim35	12DICHLORETHDEG-PWY	1,2-dichloroethane degradation	-0.732353	0.00181241	0.0947417	-0.332353	0.208367	0.29586
Abcc9	12DICHLORETHDEG-PWY	1,2-dichloroethane degradation	-0.729412	0.0019273	0.0947417	-0.332353	0.208367	0.29586
Akr1b3	12DICHLORETHDEG-PWY	1,2-dichloroethane degradation	-0.729412	0.0019273	0.0947417	-0.4	0.125879	0.24878
Disp2	12DICHLORETHDEG-PWY	1,2-dichloroethane degradation	-0.729412	0.0019273	0.0947417	-0.417647	0.108896	0.247876
Glod4	12DICHLORETHDEG-PWY	1,2-dichloroethane degradation	-0.729412	0.0019273	0.0947417	-0.297059	0.263132	0.326128
Ifi30	12DICHLORETHDEG-PWY	1,2-dichloroethane degradation	-0.729412	0.0019273	0.0947417	-0.320588	0.225701	0.302832
Sptbn1	12DICHLORETHDEG-PWY	1,2-dichloroethane degradation	-0.729412	0.0019273	0.0947417	-0.208824	0.436322	0.453372
Dcn	12DICHLORETHDEG-PWY	1,2-dichloroethane degradation	-0.726471	0.00204771	0.0959498	-0.447059	0.0843728	0.237298
Dok1	12DICHLORETHDEG-PWY	1,2-dichloroethane degradation	-0.726471	0.00204771	0.0959498	-0.579412	0.0207906	0.201016
Dpysl3	12DICHLORETHDEG-PWY	1,2-dichloroethane degradation	-0.726471	0.00204771	0.0959498	-0.25	0.349132	0.39052
Eapp	12DICHLORETHDEG-PWY	1,2-dichloroethane degradation	-0.726471	0.00204771	0.0959498	-0.326471	0.216919	0.297882
H2-Aa	12DICHLORETHDEG-PWY	1,2-dichloroethane degradation	-0.726471	0.00204771	0.0959498	-0.444118	0.0866221	0.239028
Stxbp1	12DICHLORETHDEG-PWY	1,2-dichloroethane degradation	-0.726471	0.00204771	0.0959498	-0.502941	0.0493467	0.220503
Tfec	12DICHLORETHDEG-PWY	1,2-dichloroethane degradation	-0.726471	0.00204771	0.0959498	-0.761765	0.000926472	0.0798394
Timp2	12DICHLORETHDEG-PWY	1,2-dichloroethane degradation	-0.726471	0.00204771	0.0959498	-0.273529	0.304279	0.35672
Adcy4	12DICHLORETHDEG-PWY	1,2-dichloroethane degradation	-0.723529	0.00217382	0.0970769	-0.482353	0.060634	0.22486
Dennd6a	12DICHLORETHDEG-PWY	1,2-dichloroethane degradation	-0.723529	0.00217382	0.0970769	-0.373529	0.154768	0.271075
Dse	12DICHLORETHDEG-PWY	1,2-dichloroethane degradation	-0.723529	0.00217382	0.0970769	-0.464706	0.0717725	0.229437
Isyna1	12DICHLORETHDEG-PWY	1,2-dichloroethane degradation	-0.723529	0.00217382	0.0970769	-0.573529	0.0223585	0.201016
Me2	12DICHLORETHDEG-PWY	1,2-dichloroethane degradation	-0.723529	0.00217382	0.0970769	-0.473529	0.066027	0.225882
Ppt1	12DICHLORETHDEG-PWY	1,2-dichloroethane degradation	-0.723529	0.00217382	0.0970769	-0.429412	0.0985365	0.246341
Pros1	12DICHLORETHDEG-PWY	1,2-dichloroethane degradation	-0.723529	0.00217382	0.0970769	-0.435294	0.0936354	0.243452
Ptgs1	12DICHLORETHDEG-PWY	1,2-dichloroethane degradation	-0.723529	0.00217382	0.0970769	-0.761765	0.000926472	0.0798394
Rex1bd	12DICHLORETHDEG-PWY	1,2-dichloroethane degradation	-0.723529	0.00217382	0.0970769	-0.297059	0.263132	0.326128
Rgmb	12DICHLORETHDEG-PWY	1,2-dichloroethane degradation	-0.723529	0.00217382	0.0970769	-0.75	0.0012283	0.0798394
Cd248	12DICHLORETHDEG-PWY	1,2-dichloroethane degradation	-0.720588	0.00230584	0.098576	-0.564706	0.0248823	0.201016
Fcna	12DICHLORETHDEG-PWY	1,2-dichloroethane degradation	-0.720588	0.00230584	0.098576	-0.626471	0.0111158	0.201016
Ggt5	12DICHLORETHDEG-PWY	1,2-dichloroethane degradation	-0.720588	0.00230584	0.098576	-0.135294	0.617013	0.620193
Gm45855	12DICHLORETHDEG-PWY	1,2-dichloroethane degradation	-0.720588	0.00230584	0.098576	-0.217647	0.416731	0.439257
Mex3d	12DICHLORETHDEG-PWY	1,2-dichloroethane degradation	-0.720588	0.00230584	0.098576	-0.323529	0.221281	0.29896
43349	12DICHLORETHDEG-PWY	1,2-dichloroethane degradation	-0.720588	0.00230584	0.098576	-0.241176	0.366896	0.399691
Utp11	12DICHLORETHDEG-PWY	1,2-dichloroethane degradation	-0.720588	0.00230584	0.098576	-0.411765	0.114361	0.24878
Adgre1	12DICHLORETHDEG-PWY	1,2-dichloroethane degradation	-0.717647	0.00244398	0.0989238	-0.585294	0.0193103	0.201016
Adgrf5	12DICHLORETHDEG-PWY	1,2-dichloroethane degradation	-0.717647	0.00244398	0.0989238	-0.388235	0.1382	0.261641
Cmtm3	12DICHLORETHDEG-PWY	1,2-dichloroethane degradation	-0.717647	0.00244398	0.0989238	-0.485294	0.0589123	0.22486
Eny2	12DICHLORETHDEG-PWY	1,2-dichloroethane degradation	-0.717647	0.00244398	0.0989238	-0.167647	0.533888	0.547938
Gm1673	12DICHLORETHDEG-PWY	1,2-dichloroethane degradation	-0.717647	0.00244398	0.0989238	-0.358824	0.17267	0.282946
Hoxa5	12DICHLORETHDEG-PWY	1,2-dichloroethane degradation	-0.717647	0.00244398	0.0989238	-0.458824	0.0758051	0.234476
Ifitm1	12DICHLORETHDEG-PWY	1,2-dichloroethane degradation	-0.717647	0.00244398	0.0989238	-0.238235	0.372931	0.403261
Metrnl	12DICHLORETHDEG-PWY	1,2-dichloroethane degradation	-0.717647	0.00244398	0.0989238	-0.335294	0.204176	0.29586
Plpp2	12DICHLORETHDEG-PWY	1,2-dichloroethane degradation	-0.717647	0.00244398	0.0989238	-0.305882	0.248661	0.316232
Tbxa2r	12DICHLORETHDEG-PWY	1,2-dichloroethane degradation	-0.717647	0.00244398	0.0989238	-0.341176	0.195963	0.29586
Zwint	12DICHLORETHDEG-PWY	1,2-dichloroethane degradation	-0.717647	0.00244398	0.0989238	-0.217647	0.416731	0.439257
Colec11	12DICHLORETHDEG-PWY	1,2-dichloroethane degradation	-0.714706	0.00258843	0.0992667	-0.141176	0.601516	0.607749
Ecm1	12DICHLORETHDEG-PWY	1,2-dichloroethane degradation	-0.714706	0.00258843	0.0992667	-0.317647	0.230177	0.304646
Hnrnpc	12DICHLORETHDEG-PWY	1,2-dichloroethane degradation	-0.714706	0.00258843	0.0992667	-0.276471	0.298932	0.353998
Ptprcap	12DICHLORETHDEG-PWY	1,2-dichloroethane degradation	-0.714706	0.00258843	0.0992667	-0.411765	0.114361	0.24878
Rsl24d1	12DICHLORETHDEG-PWY	1,2-dichloroethane degradation	-0.714706	0.00258843	0.0992667	-0.211765	0.429738	0.451341
Snrpb	12DICHLORETHDEG-PWY	1,2-dichloroethane degradation	-0.714706	0.00258843	0.0992667	-0.241176	0.366896	0.399691
Syn1	12DICHLORETHDEG-PWY	1,2-dichloroethane degradation	-0.714706	0.00258843	0.0992667	-0.558824	0.0266848	0.204553
Ubl4a	12DICHLORETHDEG-PWY	1,2-dichloroethane degradation	-0.714706	0.00258843	0.0992667	-0.273529	0.304279	0.35672
Aimp1	12DICHLORETHDEG-PWY	1,2-dichloroethane degradation	-0.711765	0.00273943	0.0992667	-0.364706	0.165346	0.278754
Ccl19-ps1	12DICHLORETHDEG-PWY	1,2-dichloroethane degradation	-0.711765	0.00273943	0.0992667	-0.282353	0.288413	0.345034
Chmp1b	12DICHLORETHDEG-PWY	1,2-dichloroethane degradation	-0.711765	0.00273943	0.0992667	-0.332353	0.208367	0.29586
Colgalt2	12DICHLORETHDEG-PWY	1,2-dichloroethane degradation	-0.711765	0.00273943	0.0992667	-0.141176	0.601516	0.607749
Ddb1	12DICHLORETHDEG-PWY	1,2-dichloroethane degradation	-0.711765	0.00273943	0.0992667	-0.288235	0.278126	0.338261
Eid2	12DICHLORETHDEG-PWY	1,2-dichloroethane degradation	-0.711765	0.00273943	0.0992667	-0.152941	0.57102	0.579943
Hmgb1-ps3	12DICHLORETHDEG-PWY	1,2-dichloroethane degradation	-0.711765	0.00273943	0.0992667	-0.391176	0.135043	0.259017
Il18bp	12DICHLORETHDEG-PWY	1,2-dichloroethane degradation	-0.711765	0.00273943	0.0992667	-0.614706	0.0131028	0.201016
Itpka	12DICHLORETHDEG-PWY	1,2-dichloroethane degradation	-0.711765	0.00273943	0.0992667	-0.135294	0.617013	0.620193
Kdr	12DICHLORETHDEG-PWY	1,2-dichloroethane degradation	-0.711765	0.00273943	0.0992667	-0.270588	0.309683	0.360886
Lrrn3	12DICHLORETHDEG-PWY	1,2-dichloroethane degradation	-0.711765	0.00273943	0.0992667	-0.235294	0.379021	0.407587
Mmrn2	12DICHLORETHDEG-PWY	1,2-dichloroethane degradation	-0.711765	0.00273943	0.0992667	-0.208824	0.436322	0.453372
Myl12a	12DICHLORETHDEG-PWY	1,2-dichloroethane degradation	-0.711765	0.00273943	0.0992667	-0.285294	0.28324	0.34164
Naalad2	12DICHLORETHDEG-PWY	1,2-dichloroethane degradation	-0.711765	0.00273943	0.0992667	-0.338235	0.200041	0.29586
Sla	12DICHLORETHDEG-PWY	1,2-dichloroethane degradation	-0.711765	0.00273943	0.0992667	-0.511765	0.0450328	0.220503
Sox18	12DICHLORETHDEG-PWY	1,2-dichloroethane degradation	-0.711765	0.00273943	0.0992667	-0.329412	0.212614	0.297558
Tnfrsf11b	12DICHLORETHDEG-PWY	1,2-dichloroethane degradation	-0.711765	0.00273943	0.0992667	-0.364706	0.165346	0.278754
Vamp3	12DICHLORETHDEG-PWY	1,2-dichloroethane degradation	-0.711765	0.00273943	0.0992667	-0.311765	0.239304	0.311095
Vsig4	12DICHLORETHDEG-PWY	1,2-dichloroethane degradation	-0.711765	0.00273943	0.0992667	-0.526471	0.0384919	0.220503
4930579G24Rik	12DICHLORETHDEG-PWY	1,2-dichloroethane degradation	-0.708824	0.0028972	0.0995735	-0.620588	0.012077	0.201016
AC160962.1	12DICHLORETHDEG-PWY	1,2-dichloroethane degradation	-0.708824	0.0028972	0.0995735	-0.341176	0.195963	0.29586
Adamts1	12DICHLORETHDEG-PWY	1,2-dichloroethane degradation	-0.708824	0.0028972	0.0995735	-0.232353	0.385168	0.41268
Efcab14	12DICHLORETHDEG-PWY	1,2-dichloroethane degradation	-0.708824	0.0028972	0.0995735	-0.367647	0.161766	0.277517
G0s2	12DICHLORETHDEG-PWY	1,2-dichloroethane degradation	-0.708824	0.0028972	0.0995735	-0.244118	0.360918	0.396129
Hnrnpf	12DICHLORETHDEG-PWY	1,2-dichloroethane degradation	-0.708824	0.0028972	0.0995735	-0.25	0.349132	0.39052
Mvp	12DICHLORETHDEG-PWY	1,2-dichloroethane degradation	-0.708824	0.0028972	0.0995735	-0.344118	0.191942	0.293942
Plppr5	12DICHLORETHDEG-PWY	1,2-dichloroethane degradation	-0.708824	0.0028972	0.0995735	-0.329412	0.212614	0.297558
Rpl28	12DICHLORETHDEG-PWY	1,2-dichloroethane degradation	-0.708824	0.0028972	0.0995735	-0.267647	0.315146	0.364349
Trav9-1	12DICHLORETHDEG-PWY	1,2-dichloroethane degradation	-0.708824	0.0028972	0.0995735	-0.473529	0.066027	0.225882
Vnn3	12DICHLORETHDEG-PWY	1,2-dichloroethane degradation	-0.708824	0.0028972	0.0995735	-0.282353	0.288413	0.345034
Aamp	12DICHLORETHDEG-PWY	1,2-dichloroethane degradation	-0.705882	0.00306195	0.0995735	0.152941	0.57102	0.579943
Apoa2	12DICHLORETHDEG-PWY	1,2-dichloroethane degradation	-0.705882	0.00306195	0.0995735	-0.252941	0.343324	0.385498
Chpf	12DICHLORETHDEG-PWY	1,2-dichloroethane degradation	-0.705882	0.00306195	0.0995735	-0.385294	0.141409	0.265141
Cyp2a4	12DICHLORETHDEG-PWY	1,2-dichloroethane degradation	-0.705882	0.00306195	0.0995735	-0.247059	0.354996	0.391098
F2r	12DICHLORETHDEG-PWY	1,2-dichloroethane degradation	-0.705882	0.00306195	0.0995735	-0.223529	0.403941	0.429646
Filip1l	12DICHLORETHDEG-PWY	1,2-dichloroethane degradation	-0.705882	0.00306195	0.0995735	-0.491176	0.0555802	0.222702
Hspa2	12DICHLORETHDEG-PWY	1,2-dichloroethane degradation	-0.705882	0.00306195	0.0995735	-0.338235	0.200041	0.29586
Mid1-ps1	12DICHLORETHDEG-PWY	1,2-dichloroethane degradation	-0.705882	0.00306195	0.0995735	-0.420588	0.106235	0.2476
Rftn1	12DICHLORETHDEG-PWY	1,2-dichloroethane degradation	-0.705882	0.00306195	0.0995735	-0.302941	0.253427	0.320897
Sparc	12DICHLORETHDEG-PWY	1,2-dichloroethane degradation	-0.705882	0.00306195	0.0995735	-0.352941	0.180212	0.288833
Tlr4	12DICHLORETHDEG-PWY	1,2-dichloroethane degradation	-0.705882	0.00306195	0.0995735	-0.555882	0.0276235	0.204553
Tmem5	12DICHLORETHDEG-PWY	1,2-dichloroethane degradation	-0.705882	0.00306195	0.0995735	-0.326471	0.216919	0.297882
Tnfsf13	12DICHLORETHDEG-PWY	1,2-dichloroethane degradation	-0.705882	0.00306195	0.0995735	-0.4	0.125879	0.24878
Tspo	12DICHLORETHDEG-PWY	1,2-dichloroethane degradation	-0.705882	0.00306195	0.0995735	-0.217647	0.416731	0.439257
AC093022.5	12DICHLORETHDEG-PWY	1,2-dichloroethane degradation	0.705882	0.00306195	0.0995735	0.3	0.25825	0.325596
Celf1	12DICHLORETHDEG-PWY	1,2-dichloroethane degradation	0.705882	0.00306195	0.0995735	0.432353	0.0960631	0.245401
Frrs1l	12DICHLORETHDEG-PWY	1,2-dichloroethane degradation	0.705882	0.00306195	0.0995735	0.420588	0.106235	0.2476
Galntl6	12DICHLORETHDEG-PWY	1,2-dichloroethane degradation	0.705882	0.00306195	0.0995735	0.479412	0.0623933	0.22486
Gm10038	12DICHLORETHDEG-PWY	1,2-dichloroethane degradation	0.705882	0.00306195	0.0995735	0.261765	0.326245	0.37131
Gm14324	12DICHLORETHDEG-PWY	1,2-dichloroethane degradation	0.705882	0.00306195	0.0995735	0.335294	0.204176	0.29586
Gm16546	12DICHLORETHDEG-PWY	1,2-dichloroethane degradation	0.705882	0.00306195	0.0995735	0.476471	0.0641908	0.22486
Gm4263	12DICHLORETHDEG-PWY	1,2-dichloroethane degradation	0.705882	0.00306195	0.0995735	0.608824	0.0141963	0.201016
Gm47853	12DICHLORETHDEG-PWY	1,2-dichloroethane degradation	0.705882	0.00306195	0.0995735	0.323529	0.221281	0.29896
Gm48364	12DICHLORETHDEG-PWY	1,2-dichloroethane degradation	0.705882	0.00306195	0.0995735	0.335294	0.204176	0.29586
Gm8479	12DICHLORETHDEG-PWY	1,2-dichloroethane degradation	0.705882	0.00306195	0.0995735	0.255882	0.337574	0.380502
Msh3	12DICHLORETHDEG-PWY	1,2-dichloroethane degradation	0.705882	0.00306195	0.0995735	0.208824	0.436322	0.453372
Nipal2	12DICHLORETHDEG-PWY	1,2-dichloroethane degradation	0.705882	0.00306195	0.0995735	0.326471	0.216919	0.297882
Olfr366	12DICHLORETHDEG-PWY	1,2-dichloroethane degradation	0.705882	0.00306195	0.0995735	0.429412	0.0985365	0.246341
Olfr624	12DICHLORETHDEG-PWY	1,2-dichloroethane degradation	0.705882	0.00306195	0.0995735	0.308824	0.243953	0.312967
Olfr63	12DICHLORETHDEG-PWY	1,2-dichloroethane degradation	0.705882	0.00306195	0.0995735	0.320588	0.225701	0.302832
Scai	12DICHLORETHDEG-PWY	1,2-dichloroethane degradation	0.705882	0.00306195	0.0995735	0.261765	0.326245	0.37131
Slc25a40	12DICHLORETHDEG-PWY	1,2-dichloroethane degradation	0.705882	0.00306195	0.0995735	0.45	0.0821669	0.234476
Snai2	12DICHLORETHDEG-PWY	1,2-dichloroethane degradation	0.705882	0.00306195	0.0995735	0.470588	0.0679024	0.229437
Tulp1	12DICHLORETHDEG-PWY	1,2-dichloroethane degradation	0.705882	0.00306195	0.0995735	0.344118	0.191942	0.293942
Vmn1r214	12DICHLORETHDEG-PWY	1,2-dichloroethane degradation	0.705882	0.00306195	0.0995735	0.405882	0.120021	0.24878
Wwp2	12DICHLORETHDEG-PWY	1,2-dichloroethane degradation	0.705882	0.00306195	0.0995735	0.441176	0.0889154	0.239703
AC126553.3	12DICHLORETHDEG-PWY	1,2-dichloroethane degradation	0.708824	0.0028972	0.0995735	0.426471	0.101056	0.247355
Adrb3	12DICHLORETHDEG-PWY	1,2-dichloroethane degradation	0.708824	0.0028972	0.0995735	0.405882	0.120021	0.24878
Aipl1	12DICHLORETHDEG-PWY	1,2-dichloroethane degradation	0.708824	0.0028972	0.0995735	0.426471	0.101056	0.247355
Brca2	12DICHLORETHDEG-PWY	1,2-dichloroethane degradation	0.708824	0.0028972	0.0995735	0.232353	0.385168	0.41268
Gm44715	12DICHLORETHDEG-PWY	1,2-dichloroethane degradation	0.708824	0.0028972	0.0995735	0.329412	0.212614	0.297558
Gm45880	12DICHLORETHDEG-PWY	1,2-dichloroethane degradation	0.708824	0.0028972	0.0995735	0.417647	0.108896	0.247876
Gm48841	12DICHLORETHDEG-PWY	1,2-dichloroethane degradation	0.708824	0.0028972	0.0995735	0.358824	0.17267	0.282946
Luc7l2	12DICHLORETHDEG-PWY	1,2-dichloroethane degradation	0.708824	0.0028972	0.0995735	0.238235	0.372931	0.403261
Nrxn3	12DICHLORETHDEG-PWY	1,2-dichloroethane degradation	0.708824	0.0028972	0.0995735	0.35	0.184066	0.289459
Olfr1416	12DICHLORETHDEG-PWY	1,2-dichloroethane degradation	0.708824	0.0028972	0.0995735	0.670588	0.00567306	0.13275
Olfr628	12DICHLORETHDEG-PWY	1,2-dichloroethane degradation	0.708824	0.0028972	0.0995735	0.379412	0.147983	0.267191
Vmn1r197	12DICHLORETHDEG-PWY	1,2-dichloroethane degradation	0.708824	0.0028972	0.0995735	0.311765	0.239304	0.311095
Zfp968	12DICHLORETHDEG-PWY	1,2-dichloroethane degradation	0.708824	0.0028972	0.0995735	0.258824	0.33188	0.374807
1700029J07Rik	12DICHLORETHDEG-PWY	1,2-dichloroethane degradation	0.711765	0.00273943	0.0992667	0.564706	0.0248823	0.201016
Arpp21	12DICHLORETHDEG-PWY	1,2-dichloroethane degradation	0.711765	0.00273943	0.0992667	0.414706	0.111604	0.248245
Gm42927	12DICHLORETHDEG-PWY	1,2-dichloroethane degradation	0.711765	0.00273943	0.0992667	0.341176	0.195963	0.29586
Igf2bp2	12DICHLORETHDEG-PWY	1,2-dichloroethane degradation	0.711765	0.00273943	0.0992667	0.0852941	0.75456	0.755852
Olfr1195	12DICHLORETHDEG-PWY	1,2-dichloroethane degradation	0.711765	0.00273943	0.0992667	0.426471	0.101056	0.247355
Olfr1419	12DICHLORETHDEG-PWY	1,2-dichloroethane degradation	0.711765	0.00273943	0.0992667	0.355882	0.176413	0.286672
Olfr167	12DICHLORETHDEG-PWY	1,2-dichloroethane degradation	0.711765	0.00273943	0.0992667	0.35	0.184066	0.289459
Olfr803	12DICHLORETHDEG-PWY	1,2-dichloroethane degradation	0.711765	0.00273943	0.0992667	0.247059	0.354996	0.391098
Slfn3	12DICHLORETHDEG-PWY	1,2-dichloroethane degradation	0.711765	0.00273943	0.0992667	0.317647	0.230177	0.304646
Spink10	12DICHLORETHDEG-PWY	1,2-dichloroethane degradation	0.711765	0.00273943	0.0992667	0.247059	0.354996	0.391098
Zfp827	12DICHLORETHDEG-PWY	1,2-dichloroethane degradation	0.711765	0.00273943	0.0992667	0.408824	0.117166	0.24878
Cacna1e	12DICHLORETHDEG-PWY	1,2-dichloroethane degradation	0.714706	0.00258843	0.0992667	0.258824	0.33188	0.374807
Ccdc169	12DICHLORETHDEG-PWY	1,2-dichloroethane degradation	0.714706	0.00258843	0.0992667	0.229412	0.39137	0.418559
CT009635.3	12DICHLORETHDEG-PWY	1,2-dichloroethane degradation	0.714706	0.00258843	0.0992667	0.352941	0.180212	0.288833
Ctnnd2	12DICHLORETHDEG-PWY	1,2-dichloroethane degradation	0.714706	0.00258843	0.0992667	0.473529	0.066027	0.225882
Eml5	12DICHLORETHDEG-PWY	1,2-dichloroethane degradation	0.714706	0.00258843	0.0992667	0.305882	0.248661	0.316232
Gm11225	12DICHLORETHDEG-PWY	1,2-dichloroethane degradation	0.714706	0.00258843	0.0992667	0.420588	0.106235	0.2476
Gm18188	12DICHLORETHDEG-PWY	1,2-dichloroethane degradation	0.714706	0.00258843	0.0992667	0.379412	0.147983	0.267191
Gm47932	12DICHLORETHDEG-PWY	1,2-dichloroethane degradation	0.714706	0.00258843	0.0992667	0.247059	0.354996	0.391098
Gm48592	12DICHLORETHDEG-PWY	1,2-dichloroethane degradation	0.714706	0.00258843	0.0992667	0.335294	0.204176	0.29586
Gm48663	12DICHLORETHDEG-PWY	1,2-dichloroethane degradation	0.714706	0.00258843	0.0992667	0.302941	0.253427	0.320897
Gm9042	12DICHLORETHDEG-PWY	1,2-dichloroethane degradation	0.714706	0.00258843	0.0992667	0.344118	0.191942	0.293942
Olfr1028	12DICHLORETHDEG-PWY	1,2-dichloroethane degradation	0.714706	0.00258843	0.0992667	0.358824	0.17267	0.282946
Olfr1152	12DICHLORETHDEG-PWY	1,2-dichloroethane degradation	0.714706	0.00258843	0.0992667	0.429412	0.0985365	0.246341
Rgs7	12DICHLORETHDEG-PWY	1,2-dichloroethane degradation	0.714706	0.00258843	0.0992667	0.511765	0.0450328	0.220503
Sntg1	12DICHLORETHDEG-PWY	1,2-dichloroethane degradation	0.714706	0.00258843	0.0992667	0.414706	0.111604	0.248245
Spag1	12DICHLORETHDEG-PWY	1,2-dichloroethane degradation	0.714706	0.00258843	0.0992667	0.276471	0.298932	0.353998
Tmprss11a	12DICHLORETHDEG-PWY	1,2-dichloroethane degradation	0.714706	0.00258843	0.0992667	0.247059	0.354996	0.391098
D130040H23Rik	12DICHLORETHDEG-PWY	1,2-dichloroethane degradation	0.717647	0.00244398	0.0989238	0.267647	0.315146	0.364349
Dcdc2c	12DICHLORETHDEG-PWY	1,2-dichloroethane degradation	0.717647	0.00244398	0.0989238	0.326471	0.216919	0.297882
Gm20589	12DICHLORETHDEG-PWY	1,2-dichloroethane degradation	0.717647	0.00244398	0.0989238	0.311765	0.239304	0.311095
Gm47364	12DICHLORETHDEG-PWY	1,2-dichloroethane degradation	0.717647	0.00244398	0.0989238	0.202941	0.449649	0.465566
Gm47626	12DICHLORETHDEG-PWY	1,2-dichloroethane degradation	0.717647	0.00244398	0.0989238	0.35	0.184066	0.289459
Gm5113	12DICHLORETHDEG-PWY	1,2-dichloroethane degradation	0.717647	0.00244398	0.0989238	0.523529	0.0397375	0.220503
Ift80	12DICHLORETHDEG-PWY	1,2-dichloroethane degradation	0.717647	0.00244398	0.0989238	0.444118	0.0866221	0.239028
Olfr539	12DICHLORETHDEG-PWY	1,2-dichloroethane degradation	0.717647	0.00244398	0.0989238	0.455882	0.0778835	0.234476
Ptprs	12DICHLORETHDEG-PWY	1,2-dichloroethane degradation	0.717647	0.00244398	0.0989238	0.361765	0.168981	0.282439
Rgs14	12DICHLORETHDEG-PWY	1,2-dichloroethane degradation	0.717647	0.00244398	0.0989238	0.491176	0.0555802	0.222702
Rhno1	12DICHLORETHDEG-PWY	1,2-dichloroethane degradation	0.717647	0.00244398	0.0989238	0.435294	0.0936354	0.243452
Sgsm3	12DICHLORETHDEG-PWY	1,2-dichloroethane degradation	0.717647	0.00244398	0.0989238	0.220588	0.410309	0.434838
Ttc41	12DICHLORETHDEG-PWY	1,2-dichloroethane degradation	0.717647	0.00244398	0.0989238	0.252941	0.343324	0.385498
Tunar	12DICHLORETHDEG-PWY	1,2-dichloroethane degradation	0.717647	0.00244398	0.0989238	0.376471	0.151349	0.2683
AL611930.8	12DICHLORETHDEG-PWY	1,2-dichloroethane degradation	0.720588	0.00230584	0.098576	0.144118	0.593829	0.602062
Gm11960	12DICHLORETHDEG-PWY	1,2-dichloroethane degradation	0.720588	0.00230584	0.098576	0.405882	0.120021	0.24878
Gm14735	12DICHLORETHDEG-PWY	1,2-dichloroethane degradation	0.720588	0.00230584	0.098576	0.423529	0.103622	0.2476
Gm48128	12DICHLORETHDEG-PWY	1,2-dichloroethane degradation	0.720588	0.00230584	0.098576	0.235294	0.379021	0.407587
Gm8522	12DICHLORETHDEG-PWY	1,2-dichloroethane degradation	0.720588	0.00230584	0.098576	0.402941	0.122925	0.24878
Olfr1160	12DICHLORETHDEG-PWY	1,2-dichloroethane degradation	0.720588	0.00230584	0.098576	0.332353	0.208367	0.29586
Olfr1423	12DICHLORETHDEG-PWY	1,2-dichloroethane degradation	0.720588	0.00230584	0.098576	0.314706	0.234712	0.307862
Olfr635	12DICHLORETHDEG-PWY	1,2-dichloroethane degradation	0.720588	0.00230584	0.098576	0.314706	0.234712	0.307862
Tatdn3	12DICHLORETHDEG-PWY	1,2-dichloroethane degradation	0.720588	0.00230584	0.098576	0.373529	0.154768	0.271075
Tlr1	12DICHLORETHDEG-PWY	1,2-dichloroethane degradation	0.720588	0.00230584	0.098576	0.208824	0.436322	0.453372
Vmn1r206	12DICHLORETHDEG-PWY	1,2-dichloroethane degradation	0.720588	0.00230584	0.098576	0.238235	0.372931	0.403261
Zfp11	12DICHLORETHDEG-PWY	1,2-dichloroethane degradation	0.720588	0.00230584	0.098576	0.332353	0.208367	0.29586
Ank2	12DICHLORETHDEG-PWY	1,2-dichloroethane degradation	0.723529	0.00217382	0.0970769	0.344118	0.191942	0.293942
Astn1	12DICHLORETHDEG-PWY	1,2-dichloroethane degradation	0.723529	0.00217382	0.0970769	0.408824	0.117166	0.24878
Casz1	12DICHLORETHDEG-PWY	1,2-dichloroethane degradation	0.723529	0.00217382	0.0970769	0.364706	0.165346	0.278754
Fam212b	12DICHLORETHDEG-PWY	1,2-dichloroethane degradation	0.723529	0.00217382	0.0970769	0.435294	0.0936354	0.243452
Gm42785	12DICHLORETHDEG-PWY	1,2-dichloroethane degradation	0.723529	0.00217382	0.0970769	0.273529	0.304279	0.35672
Gm45105	12DICHLORETHDEG-PWY	1,2-dichloroethane degradation	0.723529	0.00217382	0.0970769	0.308824	0.243953	0.312967
Olfr671	12DICHLORETHDEG-PWY	1,2-dichloroethane degradation	0.723529	0.00217382	0.0970769	0.467647	0.0698174	0.229437
Olfr898	12DICHLORETHDEG-PWY	1,2-dichloroethane degradation	0.723529	0.00217382	0.0970769	0.297059	0.263132	0.326128
Ptbp2	12DICHLORETHDEG-PWY	1,2-dichloroethane degradation	0.723529	0.00217382	0.0970769	0.211765	0.429738	0.451341
Zfp282	12DICHLORETHDEG-PWY	1,2-dichloroethane degradation	0.723529	0.00217382	0.0970769	0.332353	0.208367	0.29586
Gm15528	12DICHLORETHDEG-PWY	1,2-dichloroethane degradation	0.726471	0.00204771	0.0959498	0.420588	0.106235	0.2476
Gm2099	12DICHLORETHDEG-PWY	1,2-dichloroethane degradation	0.726471	0.00204771	0.0959498	0.261765	0.326245	0.37131
Gm21962	12DICHLORETHDEG-PWY	1,2-dichloroethane degradation	0.726471	0.00204771	0.0959498	0.326471	0.216919	0.297882
Gm47968	12DICHLORETHDEG-PWY	1,2-dichloroethane degradation	0.726471	0.00204771	0.0959498	0.317647	0.230177	0.304646
Gm48418	12DICHLORETHDEG-PWY	1,2-dichloroethane degradation	0.726471	0.00204771	0.0959498	0.35	0.184066	0.289459
Kl	12DICHLORETHDEG-PWY	1,2-dichloroethane degradation	0.726471	0.00204771	0.0959498	0.402941	0.122925	0.24878
Olfr1202	12DICHLORETHDEG-PWY	1,2-dichloroethane degradation	0.726471	0.00204771	0.0959498	0.379412	0.147983	0.267191
Olfr1269	12DICHLORETHDEG-PWY	1,2-dichloroethane degradation	0.726471	0.00204771	0.0959498	0.332353	0.208367	0.29586
Olfr1284	12DICHLORETHDEG-PWY	1,2-dichloroethane degradation	0.726471	0.00204771	0.0959498	0.464706	0.0717725	0.229437
Trim52	12DICHLORETHDEG-PWY	1,2-dichloroethane degradation	0.726471	0.00204771	0.0959498	0.617647	0.0125817	0.201016
Wt1	12DICHLORETHDEG-PWY	1,2-dichloroethane degradation	0.726471	0.00204771	0.0959498	0.476471	0.0641908	0.22486
Adat1	12DICHLORETHDEG-PWY	1,2-dichloroethane degradation	0.729412	0.0019273	0.0947417	0.241176	0.366896	0.399691
Btbd18	12DICHLORETHDEG-PWY	1,2-dichloroethane degradation	0.729412	0.0019273	0.0947417	0.405882	0.120021	0.24878
Fam76b	12DICHLORETHDEG-PWY	1,2-dichloroethane degradation	0.729412	0.0019273	0.0947417	0.323529	0.221281	0.29896
Gm14667	12DICHLORETHDEG-PWY	1,2-dichloroethane degradation	0.729412	0.0019273	0.0947417	0.502941	0.0493467	0.220503
Gm47355	12DICHLORETHDEG-PWY	1,2-dichloroethane degradation	0.729412	0.0019273	0.0947417	0.323529	0.221281	0.29896
Gm48366	12DICHLORETHDEG-PWY	1,2-dichloroethane degradation	0.729412	0.0019273	0.0947417	0.358824	0.17267	0.282946
Gm48498	12DICHLORETHDEG-PWY	1,2-dichloroethane degradation	0.729412	0.0019273	0.0947417	0.332353	0.208367	0.29586
Gm48800	12DICHLORETHDEG-PWY	1,2-dichloroethane degradation	0.729412	0.0019273	0.0947417	0.352941	0.180212	0.288833
Mbip	12DICHLORETHDEG-PWY	1,2-dichloroethane degradation	0.729412	0.0019273	0.0947417	0.155882	0.563504	0.574303
N6amt1	12DICHLORETHDEG-PWY	1,2-dichloroethane degradation	0.729412	0.0019273	0.0947417	0.358824	0.17267	0.282946
Olfr1191-ps1	12DICHLORETHDEG-PWY	1,2-dichloroethane degradation	0.729412	0.0019273	0.0947417	0.294118	0.268072	0.330152
Olfr1264	12DICHLORETHDEG-PWY	1,2-dichloroethane degradation	0.729412	0.0019273	0.0947417	0.573529	0.0223585	0.201016
Olfr381	12DICHLORETHDEG-PWY	1,2-dichloroethane degradation	0.729412	0.0019273	0.0947417	0.305882	0.248661	0.316232
Pign	12DICHLORETHDEG-PWY	1,2-dichloroethane degradation	0.729412	0.0019273	0.0947417	0.241176	0.366896	0.399691
Ren1	12DICHLORETHDEG-PWY	1,2-dichloroethane degradation	0.729412	0.0019273	0.0947417	0.261765	0.326245	0.37131
Rnf17	12DICHLORETHDEG-PWY	1,2-dichloroethane degradation	0.729412	0.0019273	0.0947417	0.488235	0.0572279	0.223189
Tulp3	12DICHLORETHDEG-PWY	1,2-dichloroethane degradation	0.729412	0.0019273	0.0947417	0.317647	0.230177	0.304646
Vmn1r202	12DICHLORETHDEG-PWY	1,2-dichloroethane degradation	0.729412	0.0019273	0.0947417	0.235294	0.379021	0.407587
Wdr66	12DICHLORETHDEG-PWY	1,2-dichloroethane degradation	0.729412	0.0019273	0.0947417	0.297059	0.263132	0.326128
Cage1	12DICHLORETHDEG-PWY	1,2-dichloroethane degradation	0.732353	0.00181241	0.0947417	0.45	0.0821669	0.234476
Mettl21e	12DICHLORETHDEG-PWY	1,2-dichloroethane degradation	0.732353	0.00181241	0.0947417	0.494118	0.0539687	0.222336
Mmp12	12DICHLORETHDEG-PWY	1,2-dichloroethane degradation	0.732353	0.00181241	0.0947417	0.247059	0.354996	0.391098
Nhsl1	12DICHLORETHDEG-PWY	1,2-dichloroethane degradation	0.732353	0.00181241	0.0947417	0.135294	0.617013	0.620193
Olfr691	12DICHLORETHDEG-PWY	1,2-dichloroethane degradation	0.732353	0.00181241	0.0947417	0.226471	0.397628	0.423702
Zc3hav1l	12DICHLORETHDEG-PWY	1,2-dichloroethane degradation	0.732353	0.00181241	0.0947417	0.367647	0.161766	0.277517
Arv1	12DICHLORETHDEG-PWY	1,2-dichloroethane degradation	0.735294	0.00170283	0.0938975	0.167647	0.533888	0.547938
Eef1akmt2	12DICHLORETHDEG-PWY	1,2-dichloroethane degradation	0.735294	0.00170283	0.0938975	0.767647	0.000798026	0.0798394
Gcfc2	12DICHLORETHDEG-PWY	1,2-dichloroethane degradation	0.735294	0.00170283	0.0938975	0.379412	0.147983	0.267191
Gm37568	12DICHLORETHDEG-PWY	1,2-dichloroethane degradation	0.735294	0.00170283	0.0938975	0.35	0.184066	0.289459
Olfr975	12DICHLORETHDEG-PWY	1,2-dichloroethane degradation	0.735294	0.00170283	0.0938975	0.408824	0.117166	0.24878
Pigb	12DICHLORETHDEG-PWY	1,2-dichloroethane degradation	0.735294	0.00170283	0.0938975	0.402941	0.122925	0.24878
Gm47406	12DICHLORETHDEG-PWY	1,2-dichloroethane degradation	0.738235	0.00159838	0.0918659	0.335294	0.204176	0.29586
Mag	12DICHLORETHDEG-PWY	1,2-dichloroethane degradation	0.738235	0.00159838	0.0918659	0.352941	0.180212	0.288833
Olfr122	12DICHLORETHDEG-PWY	1,2-dichloroethane degradation	0.738235	0.00159838	0.0918659	0.417647	0.108896	0.247876
Olfr734	12DICHLORETHDEG-PWY	1,2-dichloroethane degradation	0.738235	0.00159838	0.0918659	0.294118	0.268072	0.330152
Spats2l	12DICHLORETHDEG-PWY	1,2-dichloroethane degradation	0.738235	0.00159838	0.0918659	0.45	0.0821669	0.234476
Zfp873	12DICHLORETHDEG-PWY	1,2-dichloroethane degradation	0.738235	0.00159838	0.0918659	0.264706	0.320666	0.368546
Zfp950	12DICHLORETHDEG-PWY	1,2-dichloroethane degradation	0.738235	0.00159838	0.0918659	0.314706	0.234712	0.307862
9530053A07Rik	12DICHLORETHDEG-PWY	1,2-dichloroethane degradation	0.741176	0.00149888	0.0893878	0.297059	0.263132	0.326128
Defb42	12DICHLORETHDEG-PWY	1,2-dichloroethane degradation	0.741176	0.00149888	0.0893878	0.358824	0.17267	0.282946
Dnm3	12DICHLORETHDEG-PWY	1,2-dichloroethane degradation	0.741176	0.00149888	0.0893878	0.155882	0.563504	0.574303
Gm17402	12DICHLORETHDEG-PWY	1,2-dichloroethane degradation	0.741176	0.00149888	0.0893878	0.479412	0.0623933	0.22486
Gm42669	12DICHLORETHDEG-PWY	1,2-dichloroethane degradation	0.741176	0.00149888	0.0893878	0.282353	0.288413	0.345034
Nav3	12DICHLORETHDEG-PWY	1,2-dichloroethane degradation	0.741176	0.00149888	0.0893878	0.476471	0.0641908	0.22486
Olfr1238	12DICHLORETHDEG-PWY	1,2-dichloroethane degradation	0.741176	0.00149888	0.0893878	0.220588	0.410309	0.434838
Unc5d	12DICHLORETHDEG-PWY	1,2-dichloroethane degradation	0.741176	0.00149888	0.0893878	0.423529	0.103622	0.2476
Vmn1r181	12DICHLORETHDEG-PWY	1,2-dichloroethane degradation	0.741176	0.00149888	0.0893878	0.297059	0.263132	0.326128
1700109H08Rik	12DICHLORETHDEG-PWY	1,2-dichloroethane degradation	0.744118	0.00140415	0.0878701	0.311765	0.239304	0.311095
4932414N04Rik	12DICHLORETHDEG-PWY	1,2-dichloroethane degradation	0.744118	0.00140415	0.0878701	0.308824	0.243953	0.312967
Fblim1	12DICHLORETHDEG-PWY	1,2-dichloroethane degradation	0.744118	0.00140415	0.0878701	0.576471	0.0215634	0.201016
Gm11231	12DICHLORETHDEG-PWY	1,2-dichloroethane degradation	0.744118	0.00140415	0.0878701	0.432353	0.0960631	0.245401
Gm21897	12DICHLORETHDEG-PWY	1,2-dichloroethane degradation	0.744118	0.00140415	0.0878701	0.376471	0.151349	0.2683
Gramd1c	12DICHLORETHDEG-PWY	1,2-dichloroethane degradation	0.744118	0.00140415	0.0878701	0.317647	0.230177	0.304646
Iglon5	12DICHLORETHDEG-PWY	1,2-dichloroethane degradation	0.744118	0.00140415	0.0878701	0.476471	0.0641908	0.22486
Olfr914	12DICHLORETHDEG-PWY	1,2-dichloroethane degradation	0.744118	0.00140415	0.0878701	0.391176	0.135043	0.259017
Ranbp17	12DICHLORETHDEG-PWY	1,2-dichloroethane degradation	0.744118	0.00140415	0.0878701	0.497059	0.052393	0.220503
Sag	12DICHLORETHDEG-PWY	1,2-dichloroethane degradation	0.744118	0.00140415	0.0878701	0.361765	0.168981	0.282439
Tbx18	12DICHLORETHDEG-PWY	1,2-dichloroethane degradation	0.744118	0.00140415	0.0878701	0.414706	0.111604	0.248245
Fbxo15	12DICHLORETHDEG-PWY	1,2-dichloroethane degradation	0.747059	0.00131401	0.0867977	0.188235	0.483876	0.500119
Gcm1	12DICHLORETHDEG-PWY	1,2-dichloroethane degradation	0.747059	0.00131401	0.0867977	0.508824	0.0464374	0.220503
Olfr1254	12DICHLORETHDEG-PWY	1,2-dichloroethane degradation	0.747059	0.00131401	0.0867977	0.329412	0.212614	0.297558
Olfr446	12DICHLORETHDEG-PWY	1,2-dichloroethane degradation	0.747059	0.00131401	0.0867977	0.394118	0.131937	0.255574
Rimbp2	12DICHLORETHDEG-PWY	1,2-dichloroethane degradation	0.747059	0.00131401	0.0867977	0.394118	0.131937	0.255574
Rpap3-ps2	12DICHLORETHDEG-PWY	1,2-dichloroethane degradation	0.747059	0.00131401	0.0867977	0.276471	0.298932	0.353998
Tchp	12DICHLORETHDEG-PWY	1,2-dichloroethane degradation	0.747059	0.00131401	0.0867977	0.367647	0.161766	0.277517
Vmn1r193	12DICHLORETHDEG-PWY	1,2-dichloroethane degradation	0.747059	0.00131401	0.0867977	0.423529	0.103622	0.2476
Zfp457	12DICHLORETHDEG-PWY	1,2-dichloroethane degradation	0.747059	0.00131401	0.0867977	0.476471	0.0641908	0.22486
Zfp951	12DICHLORETHDEG-PWY	1,2-dichloroethane degradation	0.747059	0.00131401	0.0867977	0.344118	0.191942	0.293942
2010109I03Rik	12DICHLORETHDEG-PWY	1,2-dichloroethane degradation	0.75	0.0012283	0.0867977	0.455882	0.0778835	0.234476
C330022B21Rik	12DICHLORETHDEG-PWY	1,2-dichloroethane degradation	0.75	0.0012283	0.0867977	0.285294	0.28324	0.34164
Fam161b	12DICHLORETHDEG-PWY	1,2-dichloroethane degradation	0.75	0.0012283	0.0867977	0.5	0.0508524	0.220503
Gm17374	12DICHLORETHDEG-PWY	1,2-dichloroethane degradation	0.75	0.0012283	0.0867977	0.364706	0.165346	0.278754
Gm18492	12DICHLORETHDEG-PWY	1,2-dichloroethane degradation	0.75	0.0012283	0.0867977	0.464706	0.0717725	0.229437
Gm48119	12DICHLORETHDEG-PWY	1,2-dichloroethane degradation	0.75	0.0012283	0.0867977	0.373529	0.154768	0.271075
Lrp2	12DICHLORETHDEG-PWY	1,2-dichloroethane degradation	0.75	0.0012283	0.0867977	0.352941	0.180212	0.288833
Olfr273	12DICHLORETHDEG-PWY	1,2-dichloroethane degradation	0.75	0.0012283	0.0867977	0.402941	0.122925	0.24878
Olfr675	12DICHLORETHDEG-PWY	1,2-dichloroethane degradation	0.75	0.0012283	0.0867977	0.288235	0.278126	0.338261
Unc5c	12DICHLORETHDEG-PWY	1,2-dichloroethane degradation	0.75	0.0012283	0.0867977	0.388235	0.1382	0.261641
Bach2	12DICHLORETHDEG-PWY	1,2-dichloroethane degradation	0.752941	0.00114685	0.0865779	0.335294	0.204176	0.29586
Gm3052	12DICHLORETHDEG-PWY	1,2-dichloroethane degradation	0.752941	0.00114685	0.0865779	0.170588	0.526599	0.54236
Gm48674	12DICHLORETHDEG-PWY	1,2-dichloroethane degradation	0.752941	0.00114685	0.0865779	0.402941	0.122925	0.24878
Gm5615	12DICHLORETHDEG-PWY	1,2-dichloroethane degradation	0.752941	0.00114685	0.0865779	0.329412	0.212614	0.297558
Ptges3l	12DICHLORETHDEG-PWY	1,2-dichloroethane degradation	0.752941	0.00114685	0.0865779	0.285294	0.28324	0.34164
Thsd7b	12DICHLORETHDEG-PWY	1,2-dichloroethane degradation	0.752941	0.00114685	0.0865779	0.511765	0.0450328	0.220503
Zfhx4	12DICHLORETHDEG-PWY	1,2-dichloroethane degradation	0.752941	0.00114685	0.0865779	0.270588	0.309683	0.360886
Asphd1	12DICHLORETHDEG-PWY	1,2-dichloroethane degradation	0.755882	0.0010695	0.0865779	0.452941	0.0800039	0.234476
Gabpb2	12DICHLORETHDEG-PWY	1,2-dichloroethane degradation	0.755882	0.0010695	0.0865779	0.408824	0.117166	0.24878
Ifit1bl2	12DICHLORETHDEG-PWY	1,2-dichloroethane degradation	0.755882	0.0010695	0.0865779	0.355882	0.176413	0.286672
Kif24	12DICHLORETHDEG-PWY	1,2-dichloroethane degradation	0.755882	0.0010695	0.0865779	0.479412	0.0623933	0.22486
Olfr1122	12DICHLORETHDEG-PWY	1,2-dichloroethane degradation	0.755882	0.0010695	0.0865779	0.267647	0.315146	0.364349
Pigm	12DICHLORETHDEG-PWY	1,2-dichloroethane degradation	0.755882	0.0010695	0.0865779	0.452941	0.0800039	0.234476
Cela2a	12DICHLORETHDEG-PWY	1,2-dichloroethane degradation	0.758824	0.000996088	0.0857447	0.714706	0.00258843	0.11648
Crybg2	12DICHLORETHDEG-PWY	1,2-dichloroethane degradation	0.758824	0.000996088	0.0857447	0.514706	0.0436611	0.220503
Gja8	12DICHLORETHDEG-PWY	1,2-dichloroethane degradation	0.758824	0.000996088	0.0857447	0.394118	0.131937	0.255574
Gm29164	12DICHLORETHDEG-PWY	1,2-dichloroethane degradation	0.758824	0.000996088	0.0857447	0.273529	0.304279	0.35672
Olfr1205	12DICHLORETHDEG-PWY	1,2-dichloroethane degradation	0.758824	0.000996088	0.0857447	0.376471	0.151349	0.2683
Olfr324	12DICHLORETHDEG-PWY	1,2-dichloroethane degradation	0.758824	0.000996088	0.0857447	0.329412	0.212614	0.297558
Olfr338	12DICHLORETHDEG-PWY	1,2-dichloroethane degradation	0.758824	0.000996088	0.0857447	0.402941	0.122925	0.24878
Olfr1173	12DICHLORETHDEG-PWY	1,2-dichloroethane degradation	0.761765	0.000926472	0.0855592	0.417647	0.108896	0.247876
Tnfrsf10b	12DICHLORETHDEG-PWY	1,2-dichloroethane degradation	0.761765	0.000926472	0.0855592	0.382353	0.14467	0.267191
I0C0044D17Rik	12DICHLORETHDEG-PWY	1,2-dichloroethane degradation	0.764706	0.000860499	0.0826774	0.491176	0.0555802	0.222702
Plcd4	12DICHLORETHDEG-PWY	1,2-dichloroethane degradation	0.764706	0.000860499	0.0826774	0.341176	0.195963	0.29586
Tmem52b	12DICHLORETHDEG-PWY	1,2-dichloroethane degradation	0.764706	0.000860499	0.0826774	0.497059	0.052393	0.220503
Zfp975	12DICHLORETHDEG-PWY	1,2-dichloroethane degradation	0.764706	0.000860499	0.0826774	0.297059	0.263132	0.326128
Abca4	12DICHLORETHDEG-PWY	1,2-dichloroethane degradation	0.767647	0.000798026	0.0803261	0.452941	0.0800039	0.234476
Gm11743	12DICHLORETHDEG-PWY	1,2-dichloroethane degradation	0.767647	0.000798026	0.0803261	0.323529	0.221281	0.29896
Olfr731	12DICHLORETHDEG-PWY	1,2-dichloroethane degradation	0.767647	0.000798026	0.0803261	0.379412	0.147983	0.267191
4930516K23Rik	12DICHLORETHDEG-PWY	1,2-dichloroethane degradation	0.770588	0.000738912	0.0780948	0.338235	0.200041	0.29586
CR536609.1	12DICHLORETHDEG-PWY	1,2-dichloroethane degradation	0.770588	0.000738912	0.0780948	0.308824	0.243953	0.312967
Rufy2	12DICHLORETHDEG-PWY	1,2-dichloroethane degradation	0.770588	0.000738912	0.0780948	0.479412	0.0623933	0.22486
Speer5-ps1	12DICHLORETHDEG-PWY	1,2-dichloroethane degradation	0.770588	0.000738912	0.0780948	0.420588	0.106235	0.2476
Gm12789	12DICHLORETHDEG-PWY	1,2-dichloroethane degradation	0.773529	0.000683022	0.0759872	0.452941	0.0800039	0.234476
Gm20449	12DICHLORETHDEG-PWY	1,2-dichloroethane degradation	0.773529	0.000683022	0.0759872	0.420588	0.106235	0.2476
Olfr1167	12DICHLORETHDEG-PWY	1,2-dichloroethane degradation	0.773529	0.000683022	0.0759872	0.523529	0.0397375	0.220503
Olfr1250	12DICHLORETHDEG-PWY	1,2-dichloroethane degradation	0.773529	0.000683022	0.0759872	0.361765	0.168981	0.282439
Olfr728	12DICHLORETHDEG-PWY	1,2-dichloroethane degradation	0.773529	0.000683022	0.0759872	0.429412	0.0985365	0.246341
Gm48054	12DICHLORETHDEG-PWY	1,2-dichloroethane degradation	0.776471	0.000630224	0.0749336	0.355882	0.176413	0.286672
Olfr1150-ps1	12DICHLORETHDEG-PWY	1,2-dichloroethane degradation	0.776471	0.000630224	0.0749336	0.4	0.125879	0.24878
Stx1b	12DICHLORETHDEG-PWY	1,2-dichloroethane degradation	0.776471	0.000630224	0.0749336	0.326471	0.216919	0.297882
AC117188.3	12DICHLORETHDEG-PWY	1,2-dichloroethane degradation	0.779412	0.00058039	0.0731214	0.438235	0.091253	0.240464
Gtf2h2	12DICHLORETHDEG-PWY	1,2-dichloroethane degradation	0.779412	0.00058039	0.0731214	0.4	0.125879	0.24878
Olfr1221	12DICHLORETHDEG-PWY	1,2-dichloroethane degradation	0.779412	0.00058039	0.0731214	0.35	0.184066	0.289459
Olfr137	12DICHLORETHDEG-PWY	1,2-dichloroethane degradation	0.779412	0.00058039	0.0731214	0.379412	0.147983	0.267191
Olfr678	12DICHLORETHDEG-PWY	1,2-dichloroethane degradation	0.779412	0.00058039	0.0731214	0.261765	0.326245	0.37131
Olfr90	12DICHLORETHDEG-PWY	1,2-dichloroethane degradation	0.779412	0.00058039	0.0731214	0.385294	0.141409	0.265141
Smarcad1	12DICHLORETHDEG-PWY	1,2-dichloroethane degradation	0.779412	0.00058039	0.0731214	0.426471	0.101056	0.247355
Cep135	12DICHLORETHDEG-PWY	1,2-dichloroethane degradation	0.782353	0.000533395	0.0730022	0.467647	0.0698174	0.229437
Pcdhga12	12DICHLORETHDEG-PWY	1,2-dichloroethane degradation	0.782353	0.000533395	0.0730022	0.45	0.0821669	0.234476
Senp7	12DICHLORETHDEG-PWY	1,2-dichloroethane degradation	0.782353	0.000533395	0.0730022	0.247059	0.354996	0.391098
Tfcp2	12DICHLORETHDEG-PWY	1,2-dichloroethane degradation	0.782353	0.000533395	0.0730022	0.370588	0.15824	0.27469
Ccdc60	12DICHLORETHDEG-PWY	1,2-dichloroethane degradation	0.785294	0.000489119	0.071577	0.464706	0.0717725	0.229437
Gm19154	12DICHLORETHDEG-PWY	1,2-dichloroethane degradation	0.785294	0.000489119	0.071577	0.408824	0.117166	0.24878
Olfr341	12DICHLORETHDEG-PWY	1,2-dichloroethane degradation	0.785294	0.000489119	0.071577	0.444118	0.0866221	0.239028
Eya4	12DICHLORETHDEG-PWY	1,2-dichloroethane degradation	0.788235	0.000447446	0.069205	0.505882	0.0478751	0.220503
Neil2	12DICHLORETHDEG-PWY	1,2-dichloroethane degradation	0.791176	0.000408261	0.0663826	0.264706	0.320666	0.368546
Ninl	12DICHLORETHDEG-PWY	1,2-dichloroethane degradation	0.791176	0.000408261	0.0663826	0.402941	0.122925	0.24878
D130007C19Rik	12DICHLORETHDEG-PWY	1,2-dichloroethane degradation	0.794118	0.000371456	0.0630944	0.335294	0.204176	0.29586
Dffb	12DICHLORETHDEG-PWY	1,2-dichloroethane degradation	0.794118	0.000371456	0.0630944	0.832353	6.56e-05	0.0191947
Obox3	12DICHLORETHDEG-PWY	1,2-dichloroethane degradation	0.797059	0.000336923	0.0610441	0.476471	0.0641908	0.22486
Olfr646	12DICHLORETHDEG-PWY	1,2-dichloroethane degradation	0.797059	0.000336923	0.0610441	0.529412	0.0372766	0.220503
Gmeb1	12DICHLORETHDEG-PWY	1,2-dichloroethane degradation	0.8	0.000304561	0.058525	0.508824	0.0464374	0.220503
Psrc1	12DICHLORETHDEG-PWY	1,2-dichloroethane degradation	0.8	0.000304561	0.058525	0.402941	0.122925	0.24878
AC167013.2	12DICHLORETHDEG-PWY	1,2-dichloroethane degradation	0.802941	0.00027427	0.0567142	0.370588	0.15824	0.27469
Gdpgp1	12DICHLORETHDEG-PWY	1,2-dichloroethane degradation	0.802941	0.00027427	0.0567142	0.670588	0.00567306	0.13275
Gm11400	12DICHLORETHDEG-PWY	1,2-dichloroethane degradation	0.802941	0.00027427	0.0567142	0.402941	0.122925	0.24878
Slc7a1	12DICHLORETHDEG-PWY	1,2-dichloroethane degradation	0.802941	0.00027427	0.0567142	0.282353	0.288413	0.345034
Zfp92	12DICHLORETHDEG-PWY	1,2-dichloroethane degradation	0.802941	0.00027427	0.0567142	0.438235	0.091253	0.240464
Car10	12DICHLORETHDEG-PWY	1,2-dichloroethane degradation	0.805882	0.000245953	0.0563735	0.370588	0.15824	0.27469
Ldhal6b	12DICHLORETHDEG-PWY	1,2-dichloroethane degradation	0.805882	0.000245953	0.0563735	0.567647	0.0240175	0.201016
Myom2	12DICHLORETHDEG-PWY	1,2-dichloroethane degradation	0.805882	0.000245953	0.0563735	0.364706	0.165346	0.278754
Trim6	12DICHLORETHDEG-PWY	1,2-dichloroethane degradation	0.805882	0.000245953	0.0563735	0.573529	0.0223585	0.201016
Vmn1r6	12DICHLORETHDEG-PWY	1,2-dichloroethane degradation	0.805882	0.000245953	0.0563735	0.423529	0.103622	0.2476
Gm29013	12DICHLORETHDEG-PWY	1,2-dichloroethane degradation	0.808824	0.000219517	0.054235	0.438235	0.091253	0.240464
Gm47632	12DICHLORETHDEG-PWY	1,2-dichloroethane degradation	0.808824	0.000219517	0.054235	0.482353	0.060634	0.22486
Gm48793	12DICHLORETHDEG-PWY	1,2-dichloroethane degradation	0.808824	0.000219517	0.054235	0.532353	0.0360912	0.220503
4933427I04Rik	12DICHLORETHDEG-PWY	1,2-dichloroethane degradation	0.814706	0.000171935	0.0481013	0.611765	0.0136409	0.201016
Tmem150c	12DICHLORETHDEG-PWY	1,2-dichloroethane degradation	0.814706	0.000171935	0.0481013	0.347059	0.187976	0.293243
Olfr1315-ps1	12DICHLORETHDEG-PWY	1,2-dichloroethane degradation	0.817647	0.000150617	0.0454816	0.585294	0.0193103	0.201016
Gm11110	12DICHLORETHDEG-PWY	1,2-dichloroethane degradation	0.820588	0.00013084	0.040805	0.388235	0.1382	0.261641
4930444P10Rik	12DICHLORETHDEG-PWY	1,2-dichloroethane degradation	0.823529	0.000112526	0.0356783	0.4	0.125879	0.24878
Nupl2	12DICHLORETHDEG-PWY	1,2-dichloroethane degradation	0.823529	0.000112526	0.0356783	0.470588	0.0679024	0.229437
Ccdc63	12DICHLORETHDEG-PWY	1,2-dichloroethane degradation	0.826471	9.56e-05	0.0336794	0.573529	0.0223585	0.201016
Hexdc	12DICHLORETHDEG-PWY	1,2-dichloroethane degradation	0.826471	9.56e-05	0.0336794	0.376471	0.151349	0.2683
Rslcan18	12DICHLORETHDEG-PWY	1,2-dichloroethane degradation	0.826471	9.56e-05	0.0336794	0.455882	0.0778835	0.234476
Zfp322a	12DICHLORETHDEG-PWY	1,2-dichloroethane degradation	0.829412	8e-05	0.031055	0.447059	0.0843728	0.237298
Map6	12DICHLORETHDEG-PWY	1,2-dichloroethane degradation	0.835294	5.24e-05	0.0221676	0.279412	0.293643	0.34986
Gm48443	12DICHLORETHDEG-PWY	1,2-dichloroethane degradation	0.838235	4.04e-05	0.0187288	0.385294	0.141409	0.265141
Samd15	12DICHLORETHDEG-PWY	1,2-dichloroethane degradation	0.838235	4.04e-05	0.0187288	0.55	0.0295778	0.20847
Kcnmb1	12DICHLORETHDEG-PWY	1,2-dichloroethane degradation	0.841176	2.93e-05	0.0155066	0.608824	0.0141963	0.201016
Olfr1124	12DICHLORETHDEG-PWY	1,2-dichloroethane degradation	0.847059	1.02e-05	0.0058953	0.591176	0.0179142	0.201016
A530064D06Rik	12DICHLORETHDEG-PWY	1,2-dichloroethane degradation	0.85	2.02e-06	0.0013229	0.367647	0.161766	0.277517
Gm10490	12DICHLORETHDEG-PWY	1,2-dichloroethane degradation	0.85	2.02e-06	0.0013229	0.45	0.0821669	0.234476
Gm48551	12DICHLORETHDEG-PWY	1,2-dichloroethane degradation	0.85	2.02e-06	0.0013229	0.523529	0.0397375	0.220503
Olfr984	12DICHLORETHDEG-PWY	1,2-dichloroethane degradation	0.85	2.02e-06	0.0013229	0.408824	0.117166	0.24878
Ppcdc	12DICHLORETHDEG-PWY	1,2-dichloroethane degradation	0.85	2.02e-06	0.0013229	0.494118	0.0539687	0.222336
Gm19085	12DICHLORETHDEG-PWY	1,2-dichloroethane degradation	0.852941	0	0	0.538235	0.0338078	0.220503
Gm11799	12DICHLORETHDEG-PWY	1,2-dichloroethane degradation	0.855882	0	0	0.652941	0.00751001	0.156906
Plekha5	12DICHLORETHDEG-PWY	1,2-dichloroethane degradation	0.855882	0	0	0.323529	0.221281	0.29896
Macc1	12DICHLORETHDEG-PWY	1,2-dichloroethane degradation	0.858824	0	0	0.464706	0.0717725	0.229437
Srpk2	12DICHLORETHDEG-PWY	1,2-dichloroethane degradation	0.858824	0	0	0.444118	0.0866221	0.239028
Cass4	12DICHLORETHDEG-PWY	1,2-dichloroethane degradation	0.861765	0	0	0.332353	0.208367	0.29586
Gm13423	12DICHLORETHDEG-PWY	1,2-dichloroethane degradation	0.873529	0	0	0.555882	0.0276235	0.204553
Vmn1r61	12DICHLORETHDEG-PWY	1,2-dichloroethane degradation	0.882353	0	0	0.564706	0.0248823	0.201016
Klhl31	12DICHLORETHDEG-PWY	1,2-dichloroethane degradation	0.885294	0	0	0.55	0.0295778	0.20847
Cfap45	12DICHLORETHDEG-PWY	1,2-dichloroethane degradation	0.888235	0	0	0.679412	0.00489889	0.13275
Tctn1	12DICHLORETHDEG-PWY	1,2-dichloroethane degradation	0.888235	0	0	0.520588	0.0410139	0.220503
Oaz3	12DICHLORETHDEG-PWY	1,2-dichloroethane degradation	0.914706	0	0	0.614706	0.0131028	0.201016
Surf1	PHOSPHONOTASE-PWY	2-aminoethylphosphonate degradation I	-0.852941	0	0	-0.5	0.0508524	0.0508524
Bora	PHOSPHONOTASE-PWY	2-aminoethylphosphonate degradation I	0.855882	0	0	0.717647	0.00244398	0.00488795
Ccr5	PWY-5641	2-nitrotoluene degradation	-0.876471	0	0	-0.726471	0.00204771	0.00204771
Gm16305	PWY0-1277	3-phenylpropanoate and 3-(3-hydroxyphenyl)propanoate degradation	-0.847059	1.02e-05	0.0972724	-0.717647	0.00244398	0.00488795
I830127L07Rik	PWY0-1277	3-phenylpropanoate and 3-(3-hydroxyphenyl)propanoate degradation	0.852941	0	0	0.602941	0.0153605	0.0153605
C530008M17Rik	PWY-6535	4-aminobutanoate degradation I	-0.944118	0	0	-0.620588	0.012077	0.343777
Gm6680	PWY-6535	4-aminobutanoate degradation I	-0.911765	0	0	-0.338235	0.200041	0.428003
Ccdc144b	PWY-6535	4-aminobutanoate degradation I	-0.905882	0	0	-0.582353	0.0200398	0.343777
Gm18716	PWY-6535	4-aminobutanoate degradation I	-0.894118	0	0	-0.529412	0.0372766	0.343777
Olfr479	PWY-6535	4-aminobutanoate degradation I	-0.888235	0	0	-0.444118	0.0866221	0.359718
Cetn4	PWY-6535	4-aminobutanoate degradation I	-0.885294	0	0	-0.667647	0.00595149	0.343777
Pde10a	PWY-6535	4-aminobutanoate degradation I	-0.882353	0	0	-0.632353	0.0102161	0.343777
Gm10563	PWY-6535	4-aminobutanoate degradation I	-0.873529	0	0	-0.373529	0.154768	0.397319
Gsg1l	PWY-6535	4-aminobutanoate degradation I	-0.867647	0	0	-0.623529	0.0115885	0.343777
Mcf2l	PWY-6535	4-aminobutanoate degradation I	-0.867647	0	0	-0.65	0.00785718	0.343777
Olfr433	PWY-6535	4-aminobutanoate degradation I	-0.867647	0	0	-0.538235	0.0338078	0.343777
Olfr1118	PWY-6535	4-aminobutanoate degradation I	-0.861765	0	0	-0.473529	0.066027	0.343987
Mdga2	PWY-6535	4-aminobutanoate degradation I	-0.858824	0	0	-0.505882	0.0478751	0.343777
43346	PWY-6535	4-aminobutanoate degradation I	-0.858824	0	0	-0.591176	0.0179142	0.343777
Slc15a1	PWY-6535	4-aminobutanoate degradation I	-0.858824	0	0	-0.247059	0.354996	0.543288
LT629148.18	PWY-6535	4-aminobutanoate degradation I	-0.855882	0	0	-0.597059	0.0165987	0.343777
Olfr1372-ps1	PWY-6535	4-aminobutanoate degradation I	-0.855882	0	0	-0.497059	0.052393	0.343777
Olfr533	PWY-6535	4-aminobutanoate degradation I	-0.855882	0	0	-0.611765	0.0136409	0.343777
Csmd2	PWY-6535	4-aminobutanoate degradation I	-0.852941	0	0	-0.523529	0.0397375	0.343777
Gm43381	PWY-6535	4-aminobutanoate degradation I	-0.852941	0	0	-0.611765	0.0136409	0.343777
Nin	PWY-6535	4-aminobutanoate degradation I	-0.852941	0	0	-0.523529	0.0397375	0.343777
Rtbdn	PWY-6535	4-aminobutanoate degradation I	-0.852941	0	0	-0.252941	0.343324	0.533757
Usp17la	PWY-6535	4-aminobutanoate degradation I	-0.852941	0	0	-0.573529	0.0223585	0.343777
Zfp697	PWY-6535	4-aminobutanoate degradation I	-0.852941	0	0	-0.485294	0.0589123	0.343777
Olfr398	PWY-6535	4-aminobutanoate degradation I	-0.85	2.02e-06	0.000913428	-0.602941	0.0153605	0.343777
Chst10	PWY-6535	4-aminobutanoate degradation I	-0.847059	1.02e-05	0.0039703	-0.7	0.00341334	0.343777
Gm48368	PWY-6535	4-aminobutanoate degradation I	-0.847059	1.02e-05	0.0039703	-0.405882	0.120021	0.378238
Pcdhga12	PWY-6535	4-aminobutanoate degradation I	-0.847059	1.02e-05	0.0039703	-0.570588	0.0231764	0.343777
Gm13722	PWY-6535	4-aminobutanoate degradation I	-0.844118	1.93e-05	0.00633602	-0.632353	0.0102161	0.343777
Gm18042	PWY-6535	4-aminobutanoate degradation I	-0.844118	1.93e-05	0.00633602	-0.652941	0.00751001	0.343777
Gm7102	PWY-6535	4-aminobutanoate degradation I	-0.844118	1.93e-05	0.00633602	-0.75	0.0012283	0.343777
Olfr1246	PWY-6535	4-aminobutanoate degradation I	-0.844118	1.93e-05	0.00633602	-0.502941	0.0493467	0.343777
Olfr1312	PWY-6535	4-aminobutanoate degradation I	-0.844118	1.93e-05	0.00633602	-0.714706	0.00258843	0.343777
Rasl12	PWY-6535	4-aminobutanoate degradation I	-0.844118	1.93e-05	0.00633602	-0.147059	0.586183	0.719451
9330182O14Rik	PWY-6535	4-aminobutanoate degradation I	-0.841176	2.93e-05	0.00915146	-0.155882	0.563504	0.70273
Olfr734	PWY-6535	4-aminobutanoate degradation I	-0.841176	2.93e-05	0.00915146	-0.420588	0.106235	0.376524
Olfr912	PWY-6535	4-aminobutanoate degradation I	-0.841176	2.93e-05	0.00915146	-0.520588	0.0410139	0.343777
AC149294.1	PWY-6535	4-aminobutanoate degradation I	-0.838235	4.04e-05	0.0108152	-0.508824	0.0464374	0.343777
Gm15280	PWY-6535	4-aminobutanoate degradation I	-0.838235	4.04e-05	0.0108152	-0.620588	0.012077	0.343777
Gm47630	PWY-6535	4-aminobutanoate degradation I	-0.838235	4.04e-05	0.0108152	-0.564706	0.0248823	0.343777
Olfr1220	PWY-6535	4-aminobutanoate degradation I	-0.838235	4.04e-05	0.0108152	-0.517647	0.0423216	0.343777
Olfr596	PWY-6535	4-aminobutanoate degradation I	-0.838235	4.04e-05	0.0108152	-0.476471	0.0641908	0.343987
Pax6	PWY-6535	4-aminobutanoate degradation I	-0.838235	4.04e-05	0.0108152	-0.620588	0.012077	0.343777
Pou3f3	PWY-6535	4-aminobutanoate degradation I	-0.838235	4.04e-05	0.0108152	-0.535294	0.0349351	0.343777
Prokr2	PWY-6535	4-aminobutanoate degradation I	-0.838235	4.04e-05	0.0108152	-0.511765	0.0450328	0.343777
Cd40	PWY-6535	4-aminobutanoate degradation I	-0.835294	5.24e-05	0.0123154	-0.241176	0.366896	0.551529
Gm47147	PWY-6535	4-aminobutanoate degradation I	-0.835294	5.24e-05	0.0123154	-0.505882	0.0478751	0.343777
Gm4924	PWY-6535	4-aminobutanoate degradation I	-0.835294	5.24e-05	0.0123154	-0.664706	0.00624061	0.343777
Gm8249	PWY-6535	4-aminobutanoate degradation I	-0.835294	5.24e-05	0.0123154	-0.65	0.00785718	0.343777
Rnf17	PWY-6535	4-aminobutanoate degradation I	-0.835294	5.24e-05	0.0123154	-0.673529	0.00540501	0.343777
Cxcl5	PWY-6535	4-aminobutanoate degradation I	-0.832353	6.56e-05	0.0137188	-0.429412	0.0985365	0.368523
Dennd4b	PWY-6535	4-aminobutanoate degradation I	-0.832353	6.56e-05	0.0137188	-0.511765	0.0450328	0.343777
Dlec1	PWY-6535	4-aminobutanoate degradation I	-0.832353	6.56e-05	0.0137188	-0.558824	0.0266848	0.343777
LT629148.3	PWY-6535	4-aminobutanoate degradation I	-0.832353	6.56e-05	0.0137188	-0.514706	0.0436611	0.343777
Nipal2	PWY-6535	4-aminobutanoate degradation I	-0.832353	6.56e-05	0.0137188	-0.488235	0.0572279	0.343777
Tulp1	PWY-6535	4-aminobutanoate degradation I	-0.832353	6.56e-05	0.0137188	-0.45	0.0821669	0.359718
Wdr31	PWY-6535	4-aminobutanoate degradation I	-0.832353	6.56e-05	0.0137188	-0.438235	0.091253	0.36511
Gm1043	PWY-6535	4-aminobutanoate degradation I	-0.829412	8e-05	0.015851	-0.364706	0.165346	0.405207
Tma16	PWY-6535	4-aminobutanoate degradation I	-0.829412	8e-05	0.015851	-0.3	0.25825	0.472023
AC119928.2	PWY-6535	4-aminobutanoate degradation I	-0.826471	9.56e-05	0.0165335	-0.479412	0.0623933	0.343987
Aen	PWY-6535	4-aminobutanoate degradation I	-0.826471	9.56e-05	0.0165335	-0.152941	0.57102	0.707131
Ces2b	PWY-6535	4-aminobutanoate degradation I	-0.826471	9.56e-05	0.0165335	-0.547059	0.0305944	0.343777
Gm47924	PWY-6535	4-aminobutanoate degradation I	-0.826471	9.56e-05	0.0165335	-0.264706	0.320666	0.52138
Gm48418	PWY-6535	4-aminobutanoate degradation I	-0.826471	9.56e-05	0.0165335	-0.464706	0.0717725	0.353409
N6amt1	PWY-6535	4-aminobutanoate degradation I	-0.826471	9.56e-05	0.0165335	-0.494118	0.0539687	0.343777
Olfr1028	PWY-6535	4-aminobutanoate degradation I	-0.826471	9.56e-05	0.0165335	-0.491176	0.0555802	0.343777
Olfr1192-ps1	PWY-6535	4-aminobutanoate degradation I	-0.826471	9.56e-05	0.0165335	-0.523529	0.0397375	0.343777
Olfr354	PWY-6535	4-aminobutanoate degradation I	-0.826471	9.56e-05	0.0165335	-0.444118	0.0866221	0.359718
Olfr906	PWY-6535	4-aminobutanoate degradation I	-0.826471	9.56e-05	0.0165335	-0.517647	0.0423216	0.343777
Vmn1r193	PWY-6535	4-aminobutanoate degradation I	-0.826471	9.56e-05	0.0165335	-0.511765	0.0450328	0.343777
Gm48592	PWY-6535	4-aminobutanoate degradation I	-0.823529	0.000112526	0.0175467	-0.479412	0.0623933	0.343987
Olfr1152	PWY-6535	4-aminobutanoate degradation I	-0.823529	0.000112526	0.0175467	-0.538235	0.0338078	0.343777
Olfr784	PWY-6535	4-aminobutanoate degradation I	-0.823529	0.000112526	0.0175467	-0.341176	0.195963	0.426879
Olfr905	PWY-6535	4-aminobutanoate degradation I	-0.823529	0.000112526	0.0175467	-0.511765	0.0450328	0.343777
Zfp369	PWY-6535	4-aminobutanoate degradation I	-0.823529	0.000112526	0.0175467	-0.544118	0.031638	0.343777
Mesp2	PWY-6535	4-aminobutanoate degradation I	-0.820588	0.00013084	0.0183023	-0.335294	0.204176	0.431398
Olfr1062	PWY-6535	4-aminobutanoate degradation I	-0.820588	0.00013084	0.0183023	-0.611765	0.0136409	0.343777
Olfr1352	PWY-6535	4-aminobutanoate degradation I	-0.820588	0.00013084	0.0183023	-0.65	0.00785718	0.343777
Olfr1505	PWY-6535	4-aminobutanoate degradation I	-0.820588	0.00013084	0.0183023	-0.352941	0.180212	0.417469
Olfr689	PWY-6535	4-aminobutanoate degradation I	-0.820588	0.00013084	0.0183023	-0.538235	0.0338078	0.343777
Olfr774	PWY-6535	4-aminobutanoate degradation I	-0.820588	0.00013084	0.0183023	-0.558824	0.0266848	0.343777
Olfr873	PWY-6535	4-aminobutanoate degradation I	-0.820588	0.00013084	0.0183023	-0.482353	0.060634	0.343777
Rhox4g	PWY-6535	4-aminobutanoate degradation I	-0.820588	0.00013084	0.0183023	-0.697059	0.00360046	0.343777
Dcdc2c	PWY-6535	4-aminobutanoate degradation I	-0.817647	0.000150617	0.0187277	-0.479412	0.0623933	0.343987
Gm47331	PWY-6535	4-aminobutanoate degradation I	-0.817647	0.000150617	0.0187277	-0.482353	0.060634	0.343777
Gm48270	PWY-6535	4-aminobutanoate degradation I	-0.817647	0.000150617	0.0187277	-0.570588	0.0231764	0.343777
Ocstamp	PWY-6535	4-aminobutanoate degradation I	-0.817647	0.000150617	0.0187277	-0.338235	0.200041	0.428003
Olfr237-ps1	PWY-6535	4-aminobutanoate degradation I	-0.817647	0.000150617	0.0187277	-0.638235	0.00937493	0.343777
Pisd-ps2	PWY-6535	4-aminobutanoate degradation I	-0.817647	0.000150617	0.0187277	-0.329412	0.212614	0.435398
Psg16	PWY-6535	4-aminobutanoate degradation I	-0.817647	0.000150617	0.0187277	-0.370588	0.15824	0.400983
Vmn1r26	PWY-6535	4-aminobutanoate degradation I	-0.817647	0.000150617	0.0187277	-0.411765	0.114361	0.37732
Ank2	PWY-6535	4-aminobutanoate degradation I	-0.814706	0.000171935	0.0192405	-0.391176	0.135043	0.387845
Atp10b	PWY-6535	4-aminobutanoate degradation I	-0.814706	0.000171935	0.0192405	-0.432353	0.0960631	0.367387
Epb41l3	PWY-6535	4-aminobutanoate degradation I	-0.814706	0.000171935	0.0192405	-0.355882	0.176413	0.414861
Fbxw27	PWY-6535	4-aminobutanoate degradation I	-0.814706	0.000171935	0.0192405	-0.385294	0.141409	0.389318
Gm45268	PWY-6535	4-aminobutanoate degradation I	-0.814706	0.000171935	0.0192405	-0.402941	0.122925	0.37968
Olfr178	PWY-6535	4-aminobutanoate degradation I	-0.814706	0.000171935	0.0192405	-0.464706	0.0717725	0.353409
Olfr243	PWY-6535	4-aminobutanoate degradation I	-0.814706	0.000171935	0.0192405	-0.426471	0.101056	0.370506
Ssbp2	PWY-6535	4-aminobutanoate degradation I	-0.814706	0.000171935	0.0192405	-0.411765	0.114361	0.37732
Vmn2r-ps114	PWY-6535	4-aminobutanoate degradation I	-0.814706	0.000171935	0.0192405	-0.370588	0.15824	0.400983
D10Wsu102e	PWY-6535	4-aminobutanoate degradation I	-0.811765	0.000194873	0.0199316	-0.461765	0.0737682	0.353409
Gm14740	PWY-6535	4-aminobutanoate degradation I	-0.811765	0.000194873	0.0199316	-0.291176	0.27307	0.480939
Gm38356	PWY-6535	4-aminobutanoate degradation I	-0.811765	0.000194873	0.0199316	-0.432353	0.0960631	0.367387
Gm48177	PWY-6535	4-aminobutanoate degradation I	-0.811765	0.000194873	0.0199316	-0.432353	0.0960631	0.367387
Kantr	PWY-6535	4-aminobutanoate degradation I	-0.811765	0.000194873	0.0199316	-0.194118	0.470031	0.628677
Olfr1150-ps1	PWY-6535	4-aminobutanoate degradation I	-0.811765	0.000194873	0.0199316	-0.494118	0.0539687	0.343777
Olfr628	PWY-6535	4-aminobutanoate degradation I	-0.811765	0.000194873	0.0199316	-0.482353	0.060634	0.343777
Slc29a3	PWY-6535	4-aminobutanoate degradation I	-0.811765	0.000194873	0.0199316	-0.432353	0.0960631	0.367387
Terb1	PWY-6535	4-aminobutanoate degradation I	-0.811765	0.000194873	0.0199316	-0.411765	0.114361	0.37732
Vmn1r13	PWY-6535	4-aminobutanoate degradation I	-0.811765	0.000194873	0.0199316	-0.602941	0.0153605	0.343777
Vmn1r184	PWY-6535	4-aminobutanoate degradation I	-0.811765	0.000194873	0.0199316	-0.535294	0.0349351	0.343777
Vmn1r86	PWY-6535	4-aminobutanoate degradation I	-0.811765	0.000194873	0.0199316	-0.397059	0.128883	0.384686
Focad	PWY-6535	4-aminobutanoate degradation I	-0.808824	0.000219517	0.0210914	-0.314706	0.234712	0.453006
Gm10130	PWY-6535	4-aminobutanoate degradation I	-0.808824	0.000219517	0.0210914	-0.491176	0.0555802	0.343777
Gm47056	PWY-6535	4-aminobutanoate degradation I	-0.808824	0.000219517	0.0210914	-0.4	0.125879	0.38215
Olfr346	PWY-6535	4-aminobutanoate degradation I	-0.808824	0.000219517	0.0210914	-0.491176	0.0555802	0.343777
Olfr613	PWY-6535	4-aminobutanoate degradation I	-0.808824	0.000219517	0.0210914	-0.520588	0.0410139	0.343777
Abca13	PWY-6535	4-aminobutanoate degradation I	-0.805882	0.000245953	0.0221754	-0.261765	0.326245	0.524951
AL646044.1	PWY-6535	4-aminobutanoate degradation I	-0.805882	0.000245953	0.0221754	-0.485294	0.0589123	0.343777
Gabrg3	PWY-6535	4-aminobutanoate degradation I	-0.805882	0.000245953	0.0221754	-0.605882	0.0147693	0.343777
Gm47842	PWY-6535	4-aminobutanoate degradation I	-0.805882	0.000245953	0.0221754	-0.411765	0.114361	0.37732
Olfr1156	PWY-6535	4-aminobutanoate degradation I	-0.805882	0.000245953	0.0221754	-0.635294	0.00978834	0.343777
Olfr1196	PWY-6535	4-aminobutanoate degradation I	-0.805882	0.000245953	0.0221754	-0.555882	0.0276235	0.343777
Olfr1489	PWY-6535	4-aminobutanoate degradation I	-0.805882	0.000245953	0.0221754	-0.494118	0.0539687	0.343777
Sfi1	PWY-6535	4-aminobutanoate degradation I	-0.805882	0.000245953	0.0221754	-0.4	0.125879	0.38215
Adcy3	PWY-6535	4-aminobutanoate degradation I	-0.802941	0.00027427	0.0226857	-0.35	0.184066	0.419613
Gm42857	PWY-6535	4-aminobutanoate degradation I	-0.802941	0.00027427	0.0226857	-0.485294	0.0589123	0.343777
Gm44821	PWY-6535	4-aminobutanoate degradation I	-0.802941	0.00027427	0.0226857	-0.608824	0.0141963	0.343777
Grk4	PWY-6535	4-aminobutanoate degradation I	-0.802941	0.00027427	0.0226857	-0.479412	0.0623933	0.343987
Olfr1238	PWY-6535	4-aminobutanoate degradation I	-0.802941	0.00027427	0.0226857	-0.505882	0.0478751	0.343777
Olfr735	PWY-6535	4-aminobutanoate degradation I	-0.802941	0.00027427	0.0226857	-0.385294	0.141409	0.389318
Prdm11	PWY-6535	4-aminobutanoate degradation I	-0.802941	0.00027427	0.0226857	-0.447059	0.0843728	0.359718
Unc5d	PWY-6535	4-aminobutanoate degradation I	-0.802941	0.00027427	0.0226857	-0.579412	0.0207906	0.343777
Vmn1r217	PWY-6535	4-aminobutanoate degradation I	-0.802941	0.00027427	0.0226857	-0.476471	0.0641908	0.343987
Adgrg4	PWY-6535	4-aminobutanoate degradation I	-0.8	0.000304561	0.0231759	-0.555882	0.0276235	0.343777
BC053393	PWY-6535	4-aminobutanoate degradation I	-0.8	0.000304561	0.0231759	-0.55	0.0295778	0.343777
Ces2f	PWY-6535	4-aminobutanoate degradation I	-0.8	0.000304561	0.0231759	-0.564706	0.0248823	0.343777
Gm47678	PWY-6535	4-aminobutanoate degradation I	-0.8	0.000304561	0.0231759	-0.420588	0.106235	0.376524
Gm48841	PWY-6535	4-aminobutanoate degradation I	-0.8	0.000304561	0.0231759	-0.408824	0.117166	0.378238
43163	PWY-6535	4-aminobutanoate degradation I	-0.8	0.000304561	0.0231759	-0.4	0.125879	0.38215
Ppp1r36	PWY-6535	4-aminobutanoate degradation I	-0.8	0.000304561	0.0231759	-0.488235	0.0572279	0.343777
Sgip1	PWY-6535	4-aminobutanoate degradation I	-0.8	0.000304561	0.0231759	-0.270588	0.309683	0.511108
Vmn1r209	PWY-6535	4-aminobutanoate degradation I	-0.8	0.000304561	0.0231759	-0.385294	0.141409	0.389318
AC156501.1	PWY-6535	4-aminobutanoate degradation I	-0.797059	0.000336923	0.0237394	-0.423529	0.103622	0.37294
AC165106.1	PWY-6535	4-aminobutanoate degradation I	-0.797059	0.000336923	0.0237394	-0.417647	0.108896	0.376986
Gja8	PWY-6535	4-aminobutanoate degradation I	-0.797059	0.000336923	0.0237394	-0.397059	0.128883	0.384686
Gm48541	PWY-6535	4-aminobutanoate degradation I	-0.797059	0.000336923	0.0237394	-0.461765	0.0737682	0.353409
LT629148.10	PWY-6535	4-aminobutanoate degradation I	-0.797059	0.000336923	0.0237394	-0.591176	0.0179142	0.343777
Mmp16	PWY-6535	4-aminobutanoate degradation I	-0.797059	0.000336923	0.0237394	-0.520588	0.0410139	0.343777
Scai	PWY-6535	4-aminobutanoate degradation I	-0.797059	0.000336923	0.0237394	-0.473529	0.066027	0.343987
Tmem101	PWY-6535	4-aminobutanoate degradation I	-0.797059	0.000336923	0.0237394	-0.176471	0.512164	0.663817
Zfp28	PWY-6535	4-aminobutanoate degradation I	-0.797059	0.000336923	0.0237394	-0.155882	0.563504	0.70273
Cd200r2	PWY-6535	4-aminobutanoate degradation I	-0.794118	0.000371456	0.0240457	-0.629412	0.0106584	0.343777
Gm11879	PWY-6535	4-aminobutanoate degradation I	-0.794118	0.000371456	0.0240457	-0.473529	0.066027	0.343987
Gm15206	PWY-6535	4-aminobutanoate degradation I	-0.794118	0.000371456	0.0240457	-0.35	0.184066	0.419613
Gm15481	PWY-6535	4-aminobutanoate degradation I	-0.794118	0.000371456	0.0240457	-0.120588	0.656438	0.774789
Gm48515	PWY-6535	4-aminobutanoate degradation I	-0.794118	0.000371456	0.0240457	-0.652941	0.00751001	0.343777
Ncbp3	PWY-6535	4-aminobutanoate degradation I	-0.794118	0.000371456	0.0240457	-0.347059	0.187976	0.4208
Olfr1120	PWY-6535	4-aminobutanoate degradation I	-0.794118	0.000371456	0.0240457	-0.467647	0.0698174	0.349556
Olfr1278	PWY-6535	4-aminobutanoate degradation I	-0.794118	0.000371456	0.0240457	-0.494118	0.0539687	0.343777
Olfr63	PWY-6535	4-aminobutanoate degradation I	-0.794118	0.000371456	0.0240457	-0.508824	0.0464374	0.343777
Pcsk2	PWY-6535	4-aminobutanoate degradation I	-0.794118	0.000371456	0.0240457	-0.461765	0.0737682	0.353409
Sag	PWY-6535	4-aminobutanoate degradation I	-0.794118	0.000371456	0.0240457	-0.329412	0.212614	0.435398
Shroom3	PWY-6535	4-aminobutanoate degradation I	-0.794118	0.000371456	0.0240457	-0.273529	0.304279	0.505322
Vmn1r202	PWY-6535	4-aminobutanoate degradation I	-0.794118	0.000371456	0.0240457	-0.358824	0.17267	0.414162
Vmn1r87	PWY-6535	4-aminobutanoate degradation I	-0.794118	0.000371456	0.0240457	-0.45	0.0821669	0.359718
Bcat1	PWY-6535	4-aminobutanoate degradation I	-0.791176	0.000408261	0.0240457	-0.538235	0.0338078	0.343777
Bnc2	PWY-6535	4-aminobutanoate degradation I	-0.791176	0.000408261	0.0240457	-0.258824	0.33188	0.529672
Chka	PWY-6535	4-aminobutanoate degradation I	-0.791176	0.000408261	0.0240457	-0.338235	0.200041	0.428003
Gm10025	PWY-6535	4-aminobutanoate degradation I	-0.791176	0.000408261	0.0240457	-0.438235	0.091253	0.36511
Gm48498	PWY-6535	4-aminobutanoate degradation I	-0.791176	0.000408261	0.0240457	-0.452941	0.0800039	0.357761
Gm8956	PWY-6535	4-aminobutanoate degradation I	-0.791176	0.000408261	0.0240457	-0.4	0.125879	0.38215
Olfr1175-ps	PWY-6535	4-aminobutanoate degradation I	-0.791176	0.000408261	0.0240457	-0.582353	0.0200398	0.343777
Olfr1217	PWY-6535	4-aminobutanoate degradation I	-0.791176	0.000408261	0.0240457	-0.623529	0.0115885	0.343777
Olfr204	PWY-6535	4-aminobutanoate degradation I	-0.791176	0.000408261	0.0240457	-0.626471	0.0111158	0.343777
Olfr338	PWY-6535	4-aminobutanoate degradation I	-0.791176	0.000408261	0.0240457	-0.470588	0.0679024	0.348397
Olfr344	PWY-6535	4-aminobutanoate degradation I	-0.791176	0.000408261	0.0240457	-0.485294	0.0589123	0.343777
Olfr578	PWY-6535	4-aminobutanoate degradation I	-0.791176	0.000408261	0.0240457	-0.364706	0.165346	0.405207
Olfr600	PWY-6535	4-aminobutanoate degradation I	-0.791176	0.000408261	0.0240457	-0.538235	0.0338078	0.343777
Olfr718-ps1	PWY-6535	4-aminobutanoate degradation I	-0.791176	0.000408261	0.0240457	-0.576471	0.0215634	0.343777
Olfr767	PWY-6535	4-aminobutanoate degradation I	-0.791176	0.000408261	0.0240457	-0.45	0.0821669	0.359718
Slc7a11	PWY-6535	4-aminobutanoate degradation I	-0.791176	0.000408261	0.0240457	-0.458824	0.0758051	0.353409
Vmn1r8	PWY-6535	4-aminobutanoate degradation I	-0.791176	0.000408261	0.0240457	-0.408824	0.117166	0.378238
Vsx2	PWY-6535	4-aminobutanoate degradation I	-0.791176	0.000408261	0.0240457	-0.373529	0.154768	0.397319
AC166369.2	PWY-6535	4-aminobutanoate degradation I	-0.788235	0.000447446	0.0249625	-0.502941	0.0493467	0.343777
Gm48793	PWY-6535	4-aminobutanoate degradation I	-0.788235	0.000447446	0.0249625	-0.555882	0.0276235	0.343777
Gm5464	PWY-6535	4-aminobutanoate degradation I	-0.788235	0.000447446	0.0249625	-0.376471	0.151349	0.394523
Gm9881	PWY-6535	4-aminobutanoate degradation I	-0.788235	0.000447446	0.0249625	-0.532353	0.0360912	0.343777
Olfr117	PWY-6535	4-aminobutanoate degradation I	-0.788235	0.000447446	0.0249625	-0.411765	0.114361	0.37732
Sfrp4	PWY-6535	4-aminobutanoate degradation I	-0.788235	0.000447446	0.0249625	-0.5	0.0508524	0.343777
Vmn1r213	PWY-6535	4-aminobutanoate degradation I	-0.788235	0.000447446	0.0249625	-0.344118	0.191942	0.424574
Vmn1r76	PWY-6535	4-aminobutanoate degradation I	-0.788235	0.000447446	0.0249625	-0.529412	0.0372766	0.343777
Cabp5	PWY-6535	4-aminobutanoate degradation I	-0.785294	0.000489119	0.0259192	-0.647059	0.00821691	0.343777
Eif2s3y	PWY-6535	4-aminobutanoate degradation I	-0.785294	0.000489119	0.0259192	-0.667647	0.00595149	0.343777
Gm43540	PWY-6535	4-aminobutanoate degradation I	-0.785294	0.000489119	0.0259192	-0.402941	0.122925	0.37968
Gm48128	PWY-6535	4-aminobutanoate degradation I	-0.785294	0.000489119	0.0259192	-0.223529	0.403941	0.584796
Gm6480	PWY-6535	4-aminobutanoate degradation I	-0.785294	0.000489119	0.0259192	-0.358824	0.17267	0.414162
Olfr1336	PWY-6535	4-aminobutanoate degradation I	-0.785294	0.000489119	0.0259192	-0.497059	0.052393	0.343777
Olfr1385	PWY-6535	4-aminobutanoate degradation I	-0.785294	0.000489119	0.0259192	-0.452941	0.0800039	0.357761
Olfr432	PWY-6535	4-aminobutanoate degradation I	-0.785294	0.000489119	0.0259192	-0.441176	0.0889154	0.362771
Olfr46	PWY-6535	4-aminobutanoate degradation I	-0.785294	0.000489119	0.0259192	-0.470588	0.0679024	0.348397
Olfr566	PWY-6535	4-aminobutanoate degradation I	-0.785294	0.000489119	0.0259192	-0.614706	0.0131028	0.343777
Tmem72	PWY-6535	4-aminobutanoate degradation I	-0.785294	0.000489119	0.0259192	-0.335294	0.204176	0.431398
Vmn1r81	PWY-6535	4-aminobutanoate degradation I	-0.785294	0.000489119	0.0259192	-0.423529	0.103622	0.37294
Cdk15	PWY-6535	4-aminobutanoate degradation I	-0.782353	0.000533395	0.0262204	-0.655882	0.0071751	0.343777
Gm10040	PWY-6535	4-aminobutanoate degradation I	-0.782353	0.000533395	0.0262204	-0.282353	0.288413	0.494631
Gm12097	PWY-6535	4-aminobutanoate degradation I	-0.782353	0.000533395	0.0262204	-0.332353	0.208367	0.431683
Gm21244	PWY-6535	4-aminobutanoate degradation I	-0.782353	0.000533395	0.0262204	-0.379412	0.147983	0.393178
Gm37601	PWY-6535	4-aminobutanoate degradation I	-0.782353	0.000533395	0.0262204	-0.429412	0.0985365	0.368523
Gm47967	PWY-6535	4-aminobutanoate degradation I	-0.782353	0.000533395	0.0262204	-0.429412	0.0985365	0.368523
Gm9864	PWY-6535	4-aminobutanoate degradation I	-0.782353	0.000533395	0.0262204	-0.161765	0.548605	0.691324
Gxylt2	PWY-6535	4-aminobutanoate degradation I	-0.782353	0.000533395	0.0262204	-0.508824	0.0464374	0.343777
Mfsd4a	PWY-6535	4-aminobutanoate degradation I	-0.782353	0.000533395	0.0262204	-0.114706	0.672467	0.786727
Myo5c	PWY-6535	4-aminobutanoate degradation I	-0.782353	0.000533395	0.0262204	-0.285294	0.28324	0.488458
Olfr324	PWY-6535	4-aminobutanoate degradation I	-0.782353	0.000533395	0.0262204	-0.338235	0.200041	0.428003
Olfr624	PWY-6535	4-aminobutanoate degradation I	-0.782353	0.000533395	0.0262204	-0.364706	0.165346	0.405207
Olfr695	PWY-6535	4-aminobutanoate degradation I	-0.782353	0.000533395	0.0262204	-0.135294	0.617013	0.742368
Oscp1	PWY-6535	4-aminobutanoate degradation I	-0.782353	0.000533395	0.0262204	-0.379412	0.147983	0.393178
Rimbp2	PWY-6535	4-aminobutanoate degradation I	-0.782353	0.000533395	0.0262204	-0.232353	0.385168	0.567993
Tnfrsf22	PWY-6535	4-aminobutanoate degradation I	-0.782353	0.000533395	0.0262204	-0.285294	0.28324	0.488458
Zfp-ps	PWY-6535	4-aminobutanoate degradation I	-0.782353	0.000533395	0.0262204	-0.717647	0.00244398	0.343777
[truncated: 11,112 more rows]

## Sheet: DAVID (correlated genes)
# This tab provides the outputs from enrichment analysis of host liver genes whose expression were positively or negatively correlated with inferred gene abundance (predicted with the default reference catalog) of microbial pathways in the gut. Only significant enrichments (Benjamini-adjusted P < 0.05) are included here.
[truncated: 684 more rows]

[truncated: 3 more sheets: DAVID (partially corr. genes), Inferred PWY (iMGMC), Diff. PWY FLT v GRD (iMGMC)]
